# Supplementary material for: Genetic variation and cryptic lineage among the sergestid shrimp Acetes americanus (Decapoda)
Source: PeerJ. 2023 Feb 13;11:e14751. doi: 10.7717/peerj.14751 (PMC9933772; doi:10.7717/peerj.14751)
Supplement: Supplemental Information 4 [file peerj-11-14751-s004.fas]

>13
CATGTAAAATTTTAAAGGTCGAACAGACCTCCTTACTATAACTGCTACGCCATAAAGGAA
TTTTAATTCAACATCGAGGTCGCAATCCTTTCTGTCGATTAGGACTCTTAAGATAGATTA
CGCTGTTATCCCTAAAGTAACTTAAACTTTTAATCTTTATAAAAGGATCATTTAACT-AC
AAAAATAATTGTATTACACCAATTGCTACATTTAAGAACAGTTAAATATTTTATATTCTC
GTCGCCCCAACGAAATTG-TTGTAACGTTAAATAAGATGAACTTAACAA-TAATTATTTA
AAGTTACACACAATAAAGCTTTATAGGGTCTTATCGTCCCTCTGATTTATTTAAGCCTTT
TCACTTAAAAGTCAAATTCAATTTTTAAA-GTTGAGACAGCTTGCTTTTTGTCCAACCAT
TCATACAAGCCTTCAATTAAAAGACTAATTATTATGCTACCTTCGCACGGTCAA-AATAC
CGCGGCCCTTTAACATTGTCAGTGGGCAGGCTATACTT
>14
CATGTAAAATTTTAAAGGTCGAACAGACCTCCTTACTATAACTGCTACGCCATAAAGGAA
TTTTAATTCAACATCGAGGTCGCAATCCTTTCTGTCGATTAGGACTCTTAAGATAGATTA
CGCTGTTATCCCTAAAGTAACTTAAACTTTTAATCTTTATAAAAGGATCATTTAACT-AC
AAAAATAATTGTATTACACCAATTGCTACATTTAAGAACAGTTAAATATTTTATATTCTC
GTCGCCCCAACGAAATTG-TTGTAACGTTAAATAAGATGAACTTAACAA-TAATTATTTA
AAGTTACACACAATAAAGCTTTATAGGGTCTTATCGTCCCTCTGATTTATTTAAGCCTTT
TCACTTAAAAGTCAAATTCAATTTTTAAA-GTTGAGACAGCTTGCTTTTTGTCCAACCAT
TCATACAAGCCTTCAATTAAAAGACTAATTATTATGCTACCTTCGCACGGTCAA-AATAC
CGCGGCCCTTTAACATTGTCAGTGGGCAGGCTATACTT
>16
CATGTAAAATTTTAAAGGTCGAACAGACCTCCTTACTATAACTGCTACGCCATAAAGGAA
TTTTAATTCAACATCGAGGTCGCAATCCTTTCTGTCGATTAGGACTCTTAAGATAGATTA
CGCTGTTATCCCTAAAGTAACTTAAACTTTTAATCTTTATAAAAGGATCATTTAACT-AC
AAAAATAATTGTATTACACCAATTGCTACATTTAAGAACAGTTAAATATTTTATATTCTC
GTCGCCCCAACGAAATTG-TTGTAACGTTAAATAAGATGAACTTAACAA-TAATTATTTA
AAGTTACACACAATAAAGCTTTATAGGGTCTTATCGTCCCTCTGATTTATTTAAGCCTTT
TCACTTAAAAGTCAAATTCAATTTTTAAA-GTTGAGACAGCTTGCTTTTTGTCCAACCAT
TCATACAAGCCTTCAATTAAAAGACTAATTATTATGCTACCTTCGCACGGTCAA-AATAC
CGCGGCCCTTTAACATTGTCAGTGGGCAGGCTATACTT
>17
CATGTAAAATTTTAAAGGTCGAACAGACCTCCTTACTATAACTGCTACGCCATAAAGGAA
TTTTAATTCAACATCGAGGTCGCAATCCTTTCTGTCGATTAGGACTCTTAAGATAGATTA
CGCTGTTATCCCTAAAGTAACTTAAACTTTTAATCTTTATAAAAGGATCATTTAACT-AC
AAAAATAATTGTATTACACCAATTGCTACATTTAAGAACAGTTAAATATTTTATATTCTC
GTCGCCCCAACGAAATTG-TTGTAACGTTAAATAAGATGAACTTAACAA-TAATTATTTA
AAGTTACACACAATAAAGCTTTATAGGGTCTTATCGTCCCTCTGATTTATTTAAGCCTTT
TCACTTAAAAGTCAAATTCAATTTTTAAA-GTTGAGACAGCTTGCTTTTTGTCCAACCAT
TCATACAAGCCTTCAATTAAAAGACTAATTATTATGCTACCTTCGCACGGTCAA-AATAC
CGCGGCCCTTTAACATTGTCAGTGGGCAGGCTATACTT
>18
CATGTAAAATTTTAAAGGTCGAACAGACCTCCTTACTATAACTGCTACGCCATAAAGGAA
TTTTAATTCAACATCGAGGTCGCAATCCTTTCTGTCGATTAGGACTCTTAAGATAGATTA
CGCTGTTATCCCTAAAGTAACTTAAACTTTTAATCTTTATAAAAGGATCATTTAACT-AC
AAAAATAATTGTATTACACCAATTGCTACATTTAAGAACAGTTAAATATTTTATATTCTC
GTCGCCCCAACGAAATTG-TTGTAACGTTAAATAAGATGAACTTAACAA-TAATTATTTA
AAGTTACACACAATAAAGCTTTATAGGGTCTTATCGTCCCTCTGATTTATTTAAGCCTTT
TCACTTAAAAGTCAAATTCAATTTTTAAA-GTTGAGACAGCTTGCTTTTTGTCCAACCAT
TCATACAAGCCTTCAATTAAAAGACTAATTATTATGCTACCTTCGCACGGTCAA-AATAC
CGCGGCCCTTTAACATTGTCAGTGGGCAGGCTA?????
>19
CATGTAAAATTTTAAAGGTCGAACAGACCTCCTTACTATAACTGCTACGCCATAAAGGAA
TTTTAATTCAACATCGAGGTCGCAATCCTTTCTGTCGATTAGGACTCTTAAGATAGATTA
CGCTGTTATCCCTAAAGTAACTTAAACTTTTAATCTTTATAAAAGGATCATTTAACT-AC
AAAAATAATTGTATTACACCAATTGCTACATTTAAGAACAGTTAAATATTTTATATTCTC
GTCGCCCCAACGAAATTG-TTGTAACGTTAAATAAGATGAACTTAACAA-TAATTATTTA
AAGTTACACACAATAAAGCTTTATAGGGTCTTATCGTCCCTCTGATTTATTTAAGCCTTT
TCACTTAAAAGTCAAATTCAATTTTTAAA-GTTGAGACAGCTTGCTTTTTGTCCAACCAT
TCATACAAGCCTTCAATTAAAAGACTAATTATTATGCTACCTTCGCACGGTCAA-AATAC
CGCGGCCCTTTAACATTGTCAGTGGGCAGGCTATACTT
>20
CATGTAAAATTTTAAAGGTCGAACAGACCTCCTTACTATAACTGCTACGCCATAAAGGAA
TTTTAATTCAACATCGAGGTCGCAATCCTTTCTGTCGATTAGGACTCTTAAGATAGATTA
CGCTGTTATCCCTAAAGTAACTTAAACTTTTAATCTTTATAAAAGGATCATTTAACT-AC
AAAAATAATTGTATTACACCAATTGCTACATTTAAGAACAGTTAAATATTTTATATTCTC
GTCGCCCCAACGAAATTG-TTGTAACGTTAAATAAGATGAACTTAACAA-TAATTATTTA
AAGTTACACACAATAAAGCTTTATAGGGTCTTATCGTCCCTCTGATTTATTTAAGCCTTT
TCACTTAAAAGTCAAATTCAATTTTTAAA-GTTGAGACAGCTTGCTTTTTGTCCAACCAT
TCATACAAGCCTTCAATTAAAAGACTAATTATTATGCTACCTTCGCACGGTCAA-AATAC
CGCGGCCCTTTAACATTGTCAGTGGGCAGGCTATACTT
>23
CATGTAAAATTTTAAAGGTCGAACAGACCTCCTTATTATAACTGCTACGCCATAAAGGAA
TTTTAATTCAACATCGAGGTCGCAATCCTTTCTGTCGATTAGGACTCTTAAGATAGATTA
CGCTGTTATCCCTAAAGTAACTTAAACTTTTAATCTTTATAAAAGGATCATTTAACT-AC
AAAAATAATTGTATTACACCAATTGCTACATTTAAGAACAGTTAAATATTTTATATTCTC
GTCGCCCCAACGAAATTG-TTGTAACGTTAAATAAGATGAACTTAACAA-TAATTATTTA
AAGTTACACACAATAAAGCTTTATAGGGTCTTATCGTCCCTCTGATTTATTTAAGCCTTT
TCACTTAAAAGTCAAATTCAATTTTTAAA-GTTGAGACAGCTTGCTTTTTGTCCAACCAT
TCATACAAGCCTTCAATTAAAAGACTAATTATTATGCTACCTTCGCACGGTCAA-AATAC
CGCGGCCCTTTAACATTGTCAGTGGGCA??????????
>24
CATGTAAAATTTTAAAGGTCGAACAGACCTCCTTACTATAACTGCTACGCCATAAAGGAA
TTTTAATTCAACATCGAGGTCGCAATCCTTTCTGTCGATTAGGACTCTTAAGATAGATTA
CGCTGTTATCCCTAAAGTAACTTAAACTTTTAATCTTTATAAAAGGATCATTTAACT-AC
AAAAATAATTGTATTACACCAATTGCTACATTTAAGAACAGTTAAATATTTTATATTCTC
GTCGCCCCAACGAAATTG-TTGTAACGTTAAATAAGATGAACTTAACAA-TAATTATTTA
AAGTTACACACAATAAAGCTTTATAGGGTCTTATCGTCCCTCTGATTTATTTAAGCCTTT
TCACTTAAAAGTCAAATTCAATTTTTAAA-GTTGAGACAGCTTGCTTTTTGTCCAACCAT
TCATACAAGCCTTCAATTAAAAGACTAATTATTATGCTACCTTCGCACGGTCAA-AATAC
CGCGGCCCTTTAACATTGTCAGTGGGCAGGCTATACTT
>25
CATGTAAAATTTTAAAGGTCGAACAGACCTCCTTACTATAACTGCTACGCCATAAAGGAA
TTTTAATTCAACATCGAGGTCGCAATCCTTTCTGTCGATTAGGACTCTTAAGATAGATTA
CGCTGTTATCCCTAAAGTAACTTAAACTTTTAATCTTTATAAAAGGATCATTTAACT-AC
AAAAATAATTGTATTACACCAATTGCTACATTTAAGAACAGTTAAATATTTTATATTCTC
GTCGCCCCAACGAAATTG-TTGTAACGTTAAATAAGATGAACTTAACAA-TAATTATTTA
AAGTTACACACAATAAAGCTTTATAGGGTCTTATCGTCCCTCTGATTTATTTAAGCCTTT
TCACTTAAAAGTCAAATTCAATTTTTAAA-GTTGAGACAGCTTGCTTTTTGTCCAACCAT
TCATACAAGCCTTCAATTAAAAGACTAATTATTATGCTACCTTCGCACGGTCAA-AATAC
CGCGGCCCTTTAACATTGTCAGTGGGCAGGCTATACTT
>32
CATGTAAAATTTTAAAGGTCGAACAGACCTCCTTACTATAACTGCTACGCCATAAAGGAA
TTTTAATTCAACATCGAGGTCGCAATCCTTTCTGTCGATTAGGACTCTTAAGATAGATTA
CGCTGTTATCCCTAAAGTAACTTAAACTTTTAATCTTTATAAAAGGATCATTTAACT-AC
AAAAATAATTGTATTACACCAATTGCTACATTTAAGAACAGTTAAATATTTTATATTCTC
GTCGCCCCAACGAAATTG-TTGTAACGTTAAATAAGATGAACTTAACAA-TAATTATTTA
AAGTTACACACAATAAAGCTTTATAGGGTCTTATCGTCCCTCTGATTTATTTAAGCCTTT
TCACTTAAAAGTCAAATTCAATTTTTAAA-GTTGAGACAGCTTGCTTTTTGTCCAACCAT
TCATACAAGCCTTCAATTAAAAGACTAATTATTATGCTACCTTCGCACGGTCAA-AATAC
CGCGGCCCTTTAACATTGTCAGTGGGCAGGCTATACTT
>33
CATGTAAAATTTTAAAGGTCGAACAGACCTCCTTACTATAACTGCTACGCCATAAAGGAA
TTTTAATTCAACATCGAGGTCGCAATCCTTTCTGTCGATTAGGACTCTTAAGATAGATTA
CGCTGTTATCCCTAAAGTAACTTAAACTTTTAATCTTTATAAAAGGATCATTTAACT-AC
AAAAATAATTGTATTACACCAATTGCTACATTTAAGAACAGTTAAATATTTTATATTCTC
GTCGCCCCAACGAAATTG-TTGTAACGTTAAATAAGATGAACTTAACAA-TAATTATTTA
AAGTTACACACAATAAAGCTTTATAGGGTCTTATCGTCCCTCTGATTTATTTAAGCCTTT
TCACTTAAAAGTCAAATTCAATTTTTAAA-GTTGAGACAGCTTGCTTTTTGTCCAACCAT
TCATACAAGCCTTCAATTAAAAGACTAATTATTATGCTACCTTCGCACGGTCAA-AATAC
CGCGGCCCTTTAACATTGTCAGTGGGCAGGCTATACTT
>34
CATGTAAAATTTTAAAGGTCGAACAGACCTCCTTACTATAACTGCTACGCCATAAAGGAA
TTTTAATTCAACATCGAGGTCGCAATCCTTTCTGTCGATTAGGACTCTTAAGATAGATTA
CGCTGTTATCCCTAAAGTAACTTAAACTTTTAATCTTTATAAAAGGATCATTTAACT-AC
AAAAATAATTGTATTACACCAATTGCTACATTTAAGAACAGTTAAATATTTTATATTCTC
GTCGCCCCAACGAAATTG-TTGTAACGTTAAATAAGATGAACTTAACAA-TAATTATTTA
AAGTTACACACAATAAAGCTTTATAGGGTCTTATCGTCCCTCTGATTTATTTAAGCCTTT
TCACTTAAAAGTCAAATTCAATTTTTAAA-GTTGAGACAGCTTGCTTTTTGTCCAACCAT
TCATACAAGCCTTCAATTAAAAGACTAATTATTATGCTACCTTCGCACGGTCAA-AATAC
CGCGGCCCTTTAACATTGTCAGTGGGCAGGCTATACTT
>35
CATGTAAAATTTTAAAGGTCGAACAGACCTCCTTACTATAACTGCTACGCCATAAAGGAA
TTTTAATTCAACATCGAGGTCGCAATCCTTTCTGTCGATTAGGACTCTTAAGATAGATTA
CGCTGTTATCCCTAAAGTAACTTAAACTTTTAATCTTTATAAAAGGATCATTTAACT-AC
AAAAATAATTGTATTACACCAATTGCTACATTTAAGAACAGTTAAATATTTTATATTCTC
GTCGCCCCAACGAAATTG-TTGTAACGTTAAATAAGATGAACTTAACAA-TAATTATTTA
AAGTTACACACAATAAAGCTTTATAGGGTCTTATCGTCCCTCTGATTTATTTAAGCCTTT
TCACTTAAAAGTCAAATTCAATTTTTAAA-GTTGAGACAGCTTGCTTTTTGTCCAACCAT
TCATACAAGCCTTCAATTAAAAGACTAATTATTATGCTACCTTCGCACGGTCAA-AATAC
CGCGGCCCTTTAACATTGTCAGTGGGCAGGCTATACTT
>36
CATGTAAAATTTTAAAGGTCGAACAGACCTCCTTACTATAACTGCTACGCCATAAAGGAA
TTTTAATTCAACATCGAGGTCGCAATCCTTTCTGTCGATTAGGACTCTTAAGATAGATTA
CGCTGTTATCCCTAAAGTAACTTAAACTTTTAATCTTTATAAAAGGATCATTTAACT-AC
AAAAATAATTGTATTACACCAATTGCTACATTTAAGAACAGTTAAATATTTTATATTCTC
GTCGCCCCAACGAAATTG-TTGTAACGTTAAATAAGATGAACTTAACAA-TAATTATTTA
AAGTTACACACAATAAAGCTTTATAGGGTCTTATCGTCCCTCTGATTTATTTAAGCCTTT
TCACTTAAAAGTCAAATTCAATTTTTAAA-GTTGAGACAGCTTGCTTTTTGTCCAACCAT
TCATACAAGCCTTCAATTAAAAGACTAATTATTATGCTACCTTCGCACGGTCAA-AATAC
CGCGGCCCTTTAACATTGTCAGTGGGCAGGCTATACTT
>37
CATGTAAAATTTTAAAGGTCGAACAGACCTCCTTACTATAACTGCTACGCCATAAAGGAA
TTTTAATTCAACATCGAGGTCGCAATCCTTTCTGTCGATTAGGACTCTTAAGATAGATTA
CGCTGTTATCCCTAAAGTAACTTAAACTTTTAATCTTTATAAAAGGATCATTTAACT-AC
AAAAATAATTGTATTACACCAATTGCTACATTTAAGAACAGTTAAATATTTTATATTCTC
GTCGCCCCAACGAAATTG-TTGTAACGTTAAATAAGATGAACTTAACAA-TAATTATTTA
AAGTTACACACAATAAAGCTTTATAGGGTCTTATCGTCCCTCTGATTTATTTAAGCCTTT
TCACTTAAAAGTCAAATTCAATTTTTAAA-GTTGAGACAGCTTGCTTTTTGTCCAACCAT
TCATACAAGCCTTCAATTAAAAGACTAATTATTATGCTACCTTCGCACGGTCAA-AATAC
CGCGGCCCTTTAACATTGTCAGTGGGCAGGCTATACTT
>38
CATGTAAAATTTTAAAGGTCGAACAGACCTCCTTACTATAACTGCTACGCCATAAAGGAA
TTTTAATTCAACATCGAGGTCGCAATCCTTTCTGTCGATTAGGACTCTTAAGATAGATTA
CGCTGTTATCCCTAAAGTAACTTAAACTTTTAATCTTTATAAAAGGATCATTTAACT-AC
AAAAATAATTGTATTACACCAATTGCTACATTTAAGAACAGTTAAATATTTTATATTCTC
GTCGCCCCAACGAAATTG-TTGTAACGTTAAATAAGATGAACTTAACAA-TAATTATTTA
AAGTTACACACAATAAAGCTTTATAGGGTCTTATCGTCCCTCTGATTTATTTAAGCCTTT
TCACTTAAAAGTCAAATTCAATTTTTAAA-GTTGAGACAGCTTGCTTTTTGTCCAACCAT
TCATACAAGCCTTCAATTAAAAGACTAATTATTATGCTACCTTCGCACGGTCAA-AATAC
CGCGGCCCTTTAACATTGTCAGTGGGCAGGCTATACTT
>39
CATGTAAAATTTTAAAGGTCGAACAGACCTCCTTACTATAACTGCTACGCCATAAAGGAA
TTTTAATTCAACATCGAGGTCGCAATCCTTTCTGTCGATTAGGACTCTTAAGATAGATTA
CGCTGTTATCCCTAAAGTAACTTAAACTTTTAATCTTTATAAAAGGATCATTTAACT-AC
AAAAATAATTGTATTACACCAATTGCTACATTTAAGAACAGTTAAATATTTTATATTCTC
GTCGCCCCAACGAAATTG-TTGTAACGTTAAATAAGATGAACTTAACAA-TAATTATTTA
AAGTTACACACAATAAAGCTTTATAGGGTCTTATCGTCCCTCTGATTTATTTAAGCCTTT
TCACTTAAAAGTCAAATTCAATTTTTAAA-GTTGAGACAGCTTGCTTTTTGTCCAACCAT
TCATACAAGCCTTCAATTAAAAGACTAATTATTATGCTACCTTCGCACGGTCAA-AATAC
CGCGGCCCTTTAACATTGTCAGTGGGCAGGCTATACTT
>50
CATGTAAAATTTTAAAGGTCGAACAGACCTCCTTACTATAACTGCTACGCCATAAAGGAA
TTTTAATTCAACATCGAGGTCGCAATCCTTTCTGTCGATTAGGACTCTTAAGATAGATTA
CGCTGTTATCCCTAAAGTAACTTAAACTTTTAATCTTTATAAAAGGATCATTTAACT-AC
AAAAATAATTGTATTACACCAATTGCTACATTTAAGAACAGTTAAATATTTTATATTCTC
GTCGCCCCAACGAAATTG-TTGTAACGTTAAATAAGATGAACTTAACAA-TAATTATTTA
AAGTTACACACAATAAAGCTTTATAGGGTCTTATCGTCCCTCTGATTTATTTAAGCCTTT
TCACTTAAAAGTCAAATTCAATTTTTAAA-GTTGAGACAGCTTGCTTTTTGTCCAACCAT
TCATACAAGCCTTCAATTAAAAGACTAATTATTATGCTACCTTCGCACGGTCAA-AATAC
CGCGGCCCTTTAACATTGTCAGTGGGCAGGCTATACTT
>51
CATGTAAAATTTTAAAGGTCGAACAGACCTCCTTACTATAACTGCTACGCCATAAAGGAA
TTTTAATTCAACATCGAGGTCGCAATCCTTTCTGTCGATTAGGACTCTTAAGATAGATTA
CGCTGTTATCCCTAAAGTAACTTAAACTTTTAATCTTTATAAAAGGATCATTTAACT-AC
AAAAATAATTGTATTACACCAATTGCTACATTTAAGAACAGTTAAATATTTTATATTCTC
GTCGCCCCAACGAAATTG-TTGTAACGTTAAATAAGATGAACTTAACAA-TAATTATTTA
AAGTTACACACAATAAAGCTTTATAGGGTCTTATCGTCCCTCTGATTTATTTAAGCCTTT
TCACTTAAAAGTCAAATTCAATTTTTAAA-GTTGAGACAGCTTGCTTTTTGTCCAACCAT
TCATACAAGCCTTCAATTAAAAGACTAATTATTATGCTACCTTCGCACGGTCAA-AATAC
CGCGGCCCTTTAACATTGTCAGTGGGCAGGCTATACT?
>65
CATGTAAAATTTTAAAGGTCGAACAGACCTCCTTACTATAACTGCTACGCCATAAAGGAA
TTTTAATTCAACATCGAGGTCGCAATCCTTTCTGTCGATTAGGACTCTTAAGATAGATTA
CGCTGTTATCCCTAAAGTAACTTAAACTTTTAATCTTTATAAAAGGATCATTTAACT-AC
AAAAATAATTGTATTACACCAATTGCTACATTTAAGAACAGTTAAATATTTTATATTCTC
GTCGCCCCAACGAAATTG-TTGTAACGTTAAATAAGATGAACTTAACAA-TAATTATTTA
AAGTTACACACAATAAAGCTTTATAGGGTCTTATCGTCCCTCTGATTTATTTAAGCCTTT
TCACTTAAAAGTCAAATTCAATTTTTAAA-GTTGAGACAGCTTGCTTTTTGTCCAACCAT
TCATACAAGCCTTCAATTAAAAGACTAATTATTATGCTACCTTCGCACGGTCAA-AATAC
CGCGGCCCTTTAACATTGTCAGTGGGCAGGCTATACTT
>66
CATGTAAAATTTTAAAGGTCGAACAGACCTCCTTACTATAACTGCTACGCCATAAAGGAA
TTTTAATTCAACATCGAGGTCGCAATCCTTTCTGTCGATTAGGACTCTTAAGATAGATTA
CGCTGTTATCCCTAAAGTAACTTAAACTTTTAATCTTTATAAAAGGATCATTTAACT-AC
AAAAATAATTGTATTACACCAATTGCTACATTTAAGAACAGTTAAATATTTTATATTCTC
GTCGCCCCAACGAAATTG-TTGTAACGTTAAATAAGATGAACTTAACAA-TAATTATTTA
AAGTTACACACAATAAAGCTTTATAGGGTCTTATCGTCCCTCTGATTTATTTAAGCCTTT
TCACTTAAAAGTCAAATTCAATTTTTAAA-GTTGAGACAGCTTGCTTTTTGTCCAACCAT
TCATACAAGCCTTCAATTAAAAGACTAATTATTATGCTACCTTCGCACGGTCAA-AATAC
CGCGGCCCTTTAACATTGTCAGTGGGCAGGCTATACTT
>71
CATGTAAAAATTTAAAGGTCGAACAGACCTCCTAAT-ATAACCGCTACGCCATATAGGAC
TTTTAATTCAACATCGAGGTCGCAATCCTTTCTGTCGATTAGAACTCTCAAGATAGATTA
CGCTGTTATCCCTAAAGTAACTTAAATTTTTAATCTTTAATAAAGGATCATTAAGTTTAC
AAAAATAATTGTAT-TCA-AACT------ATTCAAGAACAGTTAATCATT--ATATTCTC
GTCGCCCCAACGAAATTG-ATAAAATTTTAAGTAAGTTAAACT-AATAA-TAATTACTAA
AAATCCCACACAATAAAGCTTTATAGGGTCTTATCGTCCCTCTGATTTATTTAAGCCTTT
TCACTTAAAAGTCAAATTCAATATTTAAACGTTGAGACAGCTTTCTTTTTGTCCAACCAT
TCATACAAGCCTTCAATTAAAAGACTAATTATTATGCTACCTTCGCACGGTCAA-AATAC
CGCGGCCCTTCAACATTGTCAGCGGGCAGGCTATACTT
>75
?????????????????????????????????????????????TACGCCATATAGGAC
TTTTAATTCAACATCGAGGTCGCAATCCTTTCTGTCGATTAGAACTCTCAAGATAGATTA
CGCTGTTATCCCTAAAGTAACTTAAATTTTTAATCTTTAATAAAGGATCATTAAGTTTAC
AAAAATAATTGTAT-TCA-AACT------ATTCAAGAACAGTTAATCATT--ATATTCTC
GTCGCCCCAACGAAATTG-ATAAAATTTTAAGTAAGTTAAACT-AATAA-TAATTACTAA
AAATCCCACACAATAAAGCTTTATAGGGTCTTATCGTCCCTCTGATTTATTTAAGCCTTT
TCACTTAAAAGTCAAATTCAATATTTAAACGTTGAGACAGCTTTCTTTTTGTCCAACCAT
TCATACAAGCCTTCAATTAAAAGACTAATTATTATGCTACCTTC-CACGGTCAA-AATAC
CGCGGCCCTTCAACATTGTCAGCGGGCAGGCTATACTT
>76
CATGTAAAAATTTAAAGGTCGAACAGACCTCCTAAT-ATAACCGCTACGCCATATAGGAC
TTTTAATTCAACATCGAGGTCGCAATCCTTTCTGTCGATTAGAACTCTCAAGATAGATTA
CGCTGTTATCCCTAAAGTAACTTAAATTTTTGATCTTTAATAAAGGATCATTAAGTTTAC
AAAAATAATTGTAT-TCA-AACT------ATTCAAGAACAGTTAATCATT--ATATTCTC
GTCGCCCCAACGAAATTG-ATAAAATTTTAAGTAAGTTAAACT-AATAA-TAATTACTAA
AAATCCCACACAATAAAGCTTTATAGGGTCTTATCGTCCCTCTGATTTATTTAAGCCTTT
TCACTTAAAAGTCAAATTCAATATTTAAACGTTGAGACAGCTTTCTTTTTGTCCAACCAT
TCATACAAGCCTTCAATTAAAAGACTAATTATTATGCTACCTTCGCACGGTCAA-AATAC
CGCGGCCCTTCAACATTGTCAGCGGGCAGGCTATACTT
>77
CATGTAAAAATTTAAAGGTCGAACAGACCTCCTAAT-ATAACCGCTACGCCATATAGGAC
TTTTAATTCAACATCGAGGTCGCAATCCTTTCTGTCGATTAGAACTCTCAAGATAGATTA
CGCTGTTATCCCTAAAGTAACTTAAATTTTTAATCTTTAATAAAGGATCATTAAGTTTAC
AAAAATAATTGTAT-TCA-AACT------ATTCAAGAACAGTTAATCATT--ATATTCTC
GTCGCCCCAACGAAATTG-ATAAAATTTTAAGTAAGTTAAACT-AATAA-TAATTACTAA
AAATCCCACACAATAAAGCTTTATAGGGTCTTATCGTCCCTCTGATTTATTTAAGCCTTT
TCACTTAAAAGTCAAATTCAATATTTAAACGTTGAGACAGCTTTCTTTTTGTCCAACCAT
TCATACAAGCCTTCAATTAAAAGACTAATTATTATGCTACCTTC-CACGGTCAA-AATAC
CGCGGCCCTTCAACATTGTCAGCGGGCAGGCTATACTT
>79
CATGTAAAATTTTAAAGGTCGAACAGACCTCCTTACTATAACTGCTACGCCATAAAGGAA
TTTTAATTCAACATCGAGGTCGCAATCCTTTCTGTCGATTAGGACTCTTAAGATAGATTA
CGCTGTTATCCCTAAAGTAACTTAAACTTTTAATCTTTATAAAAGGATCATTTAACT-AC
AAAAATAATTGTATTACACCAATTGCTACATTTAAGAACAGTTAAATATTTTATATTCTC
GTCGCCCCAACGAAATTG-TTGTAACGTTAAATAAGATGAACTTAACAA-TAATTATTTA
AAGTTACACACAATAAAGCTTTATAGGGTCTTATCGTCCCTCTGATTTATTTAAGCCTTT
TCACTTAAAAGTCAAATTCAATTTTTAAA-GTTGAGACAGCTTGCTTTTTGTCCAACCAT
TCATACAAGCCTTCAATTAAAAGACTAATTATTATGCTACCTTCGCACGGTCAA-AATAC
CGCGGCCCTTTAACATTGTCAGTGGGCAGGCTATACTT
>82
CATGTAAAATTTTAAAGGTCGAACAGACCTCCTTACTATAACTGCTACGCCATAAAGGAA
TTTTAATTCAACATCGAGGTCGCAATCCTTTCTGTCGATTAGGACTCTTAAGATAGATTA
CGCTGTTATCCCTAAAGTAACTTAAACTTTTAATCTTTATAAAAGGATCATTTAACT-AC
AAAAATAATTGTATTACACCAATTGCTACATTTAAGAACAGTTAAATATTTTATATTCTC
GTCGCCCCAACGAAATTG-TTGTAACGTTAAATAAGATGAACTTAACAA-TAATTATTTA
AAGTTACACACAATAAAGCTTTATAGGGTCTTATCGTCCCTCTGATTTATTTAAGCCTTT
TCACTTAAAAGTCAAATTCAATTTTTAAA-GTTGAGACAGCTTGCTTTTTGTCCAACCAT
TCATACAAGCCTTCAATTAAAAGACTAATTATTATGCTACCTTCGCACGGTCAA-AATAC
CGCGGCCCTTTAACATTGTCAGTGGGCAGGCTATACTT
>83
??????????????????????????????????????????TGCTACGCCATAAAGGAA
TTTTAATTCAACATCGAGGTCGCAATCCTTTCTGTCGATTAGGACTCTTAAGATAGATTA
CGCTGTTATCCCTAAAGTAACTTAAACTTTTAATCTTTATAAAAGGATCATTTAACT-AC
AAAAATAATTGTATTACACCAATTGCTACATTTAAGAACAGTTAAATATTTTATATTCTC
GTCGCCCCAACGAAATTG-TTGTAACGTTAAATAAGATGAACTTAACAA-TAATTATTTA
AAGTTACACACAATAAAGCTTTATAGGGTCTTATCGTCCCTCTGATTTATTTAAGCCTTT
TCACTTAAAAGTCAAATTCAATTTTTAAA-GTTGAGACAGCTTGCTTTTTGTCCAACCAT
TCATACAAGCCTTCAATTAAAAGACTAATTATTATGCTACCTTCGCACGGTCAA-AATAC
CGCGGCCCTTTAACATTGTCAGTGGGCAGGCTATACT?
>84
?????????????????????AACAGACCTCCTTACTATAACTGCTACGCCATAAAGGAA
TTTTAATTCAACATCGAGGTCGCAATCCTTTCTGTCGATTAGGACTCTCAAGATAGATTA
CGCTGTTATCCCTAAAGTAACTTAAACTTTTAATCTTTATAAAAGGATCATTTAATT-AC
AAAAATAATTGTATTACATTAATCATTACATCTAAGAACAGTTAAATATTT-ATATTCTC
GTCGCCCCAACGAAATTG-TTATAACGTTAAATAAGATGAACTTAACAA-TAATTATTTA
AAGTTATACACAATAAAGCTTTATAGGGTCTTATCGTCCCTCTGATTTATTTAAGCCTTT
TCACTTAAAAGTCAAATTCAATTTTTAAA-GTTGAGACAGATTGCTTTTTGTCCAACCAT
TCATACAAGCCTTCAATTAAAAGACTAATTATTATGCTACCTTCGCACGGTCAA-AATAC
CGCGGCCCTTTAACATTGTCAGTGGGCAGGCTATACTT
>85
??????????????????????ACAGACCTCCTTACTATAACTGCTACGCCATAAAGGAA
TTTTAATTCAACATCGAGGTCGCAATCCTTTCTGTCGATTAGGACTCTCAAGATAGATTA
CGCTGTTATCCCTAAAGTAACTTAAACTTTTAATCTTTATAAAAGGATCATTTAATT-AC
AAAAATAATTGTATTACATTAATCATTACATCTAAGAACAGTTAAATATTT-ATATTCTC
GTCGCCCCAACGAAATTG-TTATAACGTTAAATAAGATGAACTTAACAA-TAATTATTTA
AAGTTATACACAATAAAGCTTTATAGGGTCTTATCGTCCCTCTGATTTATTTAAGCCTTT
TCACTTAAAAGTCAAATTCAATTTTTAAA-GTTGAGACAGATTGCTTTTTGTCCAACCAT
TCATACAAGCCTTCAATTAAAAGACTAATTATTATGCTACCTTCGCACGGTCAA-AATAC
CGCGGCCCTTTAACATTGTCAGTGGGCAGGCTATACTT
>86
????????ATTTTAAAGGTCGAACAGACCTCCTTACTATAACTGCTACGCCATAAAGGAA
TTTTAATTCAACATCGAGGTCGCAATCCTTTCTGTCGATTAGGACTCTCAAGATAGATTA
CGCTGTTATCCCTAAAGTAACTTAAACTTTTAATCTTTATAAAAGGATCATTTAATT-AC
AAAAATAATTGTATTACATTAATCATTACATCTAAGAACAGTTAAATATTT-ATATTCTC
GTCGCCCCAACGAAATTG-TTATAACGTTAAATAAGATGAACTTAACAA-TAATTATTTA
AAGTTATACACAATAAAGCTTTATAGGGTCTTATCGTCCCTCTGATTTATTTAAGCCTTT
TCACTTAAAAGTCAAATTCAATTTTTAAA-GTTGAGACAGATTGCTTTTTGTCCAACCAT
TCATACAAGCCTTCAATTAAAAGACTAATTATTATGCTACCTTCGCACGGTCAA-AATAC
CGCGGCCCTTTAACATTGTCAGTGGGCAGGCTATACTT
>87
?????????TTTTAAAGGTCGAACAGACCTCCTTACTATAACTGCTACGCCATAAAGGAA
TTTTAATTCAACATCGAGGTCGCAATCCTTTCTGTCGATTAGGACTCTCAAGATAGATTA
CGCTGTTATCCCTAAAGTAACTTAAACTTTTAATCTTTATAAAAGGATCATTTAATT-AC
AAAAATAATTGTATTACATTAATCATTACATCTAAGAACAGTTAAATATTT-ATATTCTC
GTCGCCCCAACGAAATTG-TTATAACGTTAAATAAGATGAACTTAACAA-TAATTATTTA
AAGTTATACACAATAAAGCTTTATAGGGTCTTATCGTCCCTCTGATTTATTTAAGCCTTT
TCACTTAAAAGTCAAATTCAATTTTTAAA-GTTGAGACAGATTGCTTTTTGTCCAACCAT
TCATACAAGCCTTCAATTAAAAGACTAATTATTATGCTACCTTCGCACGGTCAA-AATAC
CGCGGCCCTTTAACATTGTCAGTGGGCAGGCTATACTT
>89
??????AAATTTTAAAGGTCGAACAGACCTCCTTACTATAACTGCTACGCCATAAAGGAA
TTTTAATTCAACATCGAGGTCGCAATCCTTTCTGTCGATTAGGACTCTCAAGATAGATTA
CGCTGTTATCCCTAAAGTAACTTAAACTTTTAATCTTTATAAAAGGATCATTTAATT-AC
AAAAATAATTGTATTACATTAATCATTACATCTAAGAACAGTTAAATATTT-ATATTCTC
GTCGCCCCAACGAAATTG-TTATAACGTTAAATAAGATGAACTTAACAA-TAATTATTTA
AAGTTATACACAATAAAGCTTTATAGGGTCTTATCGTCCCTCTGATTTATTTAAGCCTTT
TCACTTAAAAGTCAAATTCAATTTTTAAA-GTTGAGACAGATTGCTTTTTGTCCAACCAT
TCATACAAGCCTTCAATTAAAAGACTAATTATTATGCTACCTTCGCACGGTCAA-AATAC
CGCGGCCCTTTAACATTGTCAGTGGGCAGGCTATACTT
>90
CATGTAAAATTTTAAAGGTCGAACAGACCTCCTTACTATAACTGCTACGCCATAAAGGAA
TTTTAATTCAACATCGAGGTCGCAATCCTTTCTGTCGATTAGGACTCTCAAGATAGATTA
CGCTGTTATCCCTAAAGTAACTTAAACTTTTAATCTTTATAAAAGGATCATTTAACT-AC
AAAAATAATTGTATTACATTAATTATTACATTTAAGAACAGTTAAATATTTTATATTCTC
GTCGCCCCAACGAAATTG-TTATAACGTTAAATAAGATGAACTTAACAA-TAATTATTTA
AAGTTATACACAATAAAGCTTTATAGGGTCTTATCGTCCCTCTGATTTATTTAAGCCTTT
TCACTTAAAAGTCAAGTTCAATTTTTAAA-GTTGAGACAGATTGCTTTTTGTCCAACCAT
TCATACAAGCCTTCAATTAAAAGACTAATTATTATGCTACCTTCGCACGGTCAA-AATAC
CGCGGCCCTTTAACATTGTCAGTGGGCAGGTTATACTT
>92
CATGTAAAATTTTAAAGGTCGAACAGACCTCCTTACTATAACTGCTACGCCATAAAGGAA
TTTTAATTCAACATCGAGGTCGCAATCCTTTCTGTCGATTAGGACTCTCAAGATAGATTA
CGCTGTTATCCCTAAAGTAACTTAAACTTTTAATCTTTATAAAAGGATCATTTAACT-AC
AAAAATAATTGTATTACATTAATTATTACATTTAAGAACAGTTAAATATTTTATATTCTC
GTCGCCCCAACGAAATTG-TTATAACGTTAAATAAGATGAACTTAACAA-TAATTATTTA
AAGTTATACACAATAAAGCTTTATAGGGTCTTATCGTCCCTCTGATTTATTTAAGCCTTT
TCACTTAAAAGTCAAGTTCAATTTTTAAA-GTTGAGACAGATTGCTTTTTGTCCAACCAT
TCATACAAGCCTTCAATTAAAAGACTAATTATTATGCTACCTTCGCACGGTCAA-AATAC
CGCGGCCCTTTAACATTGTCAGTGGGCA??????????
>93
CATGTAAAATTTTAAAGGTCGAACAGACCTCCTTACTATAACTGCTACGCCATAAAGGAA
TTTTAATTCAACATCGAGGTCGCAATCCTTTCTGTCGATTAGGACTCTCAAGATAGATTA
CGCTGTTATCCCTAAAGTAACTTAAACTTTTAATCTTTATAAAAGGATCATTTAACT-AC
AAAAATAATTGTATTACATTAATTATTACATTTAAGAACAGTTAAATATTTTATATTCTC
GTCGCCCCAACGAAATTG-TTATAACGTTAAATAAGATGAACTTAACAA-TAATTATTTA
AAGTTATACACAATAAAGCTTTATAGGGTCTTATCGTCCCTCTGATTTATTTAAGCCTTT
TCACTTAAAAGTCAAGTTCAATTTTTAAA-GTTGAGACAGATTGCTTTTTGTCCAACCAT
TCATACAAGCCTTCAATTAAAAGACTAATTATTATGCTACCTTCGCACGGTCAA-AATAC
CGCGGCCCTTTAACATTGTCAGTGGGCAGGTTATACTT
>95
CATGTAAAATTTTAAAGGTCGAACAGACCTCCTTACTATAACTGCTACGCCATAAAGGAA
TTTTAATTCAACATCGAGGTCGCAATCCTTTCTGTCGATTAGGACTCTCAAGATAGATTA
CGCTGTTATCCCTAAAGTAACTTAAACTTTTAATCTTTATAAAAGGATCATTTAACT-AC
AAAAATAATTGTATTACATTAATTATTACATTTAAGAACAGTTAAATATTTTATATTCTC
GTCGCCCCAACGAAATTG-TTATAACGTTAAATAAGATGAACTTAACAA-TAATTATTTA
AAGTTATACACAATAAAGCTTTATAGGGTCTTATCGTCCCTCTGATTTATTTAAGCCTTT
TCACTTAAAAGTCAAGTTCAATTTTTAAA-GTTGAGACAGATTGCTTTTTGTCCAACCAT
TCATACAAGCCTTCAATTAAAAGACTAATTATTATGCTACCTTCGCACGGTCAA-AATAC
CGCGGCCCTTTAACATTGTCAGTGGGCAGGTTATAC??
>117
CATGTAAAATTTTAAAGGTCGAACAGACCTCCTTACTATAACTGCTACGCCATAAAGGAA
TTTTAATTCAACATCGAGGTCGCAATCCTTTCTGTCGATTAGGACTCTCAAGATAGATTA
CGCTGTTATCCCTAAAGTAACTTAAACTTTTAATCTTTATAAAAGGATCATTTAACT-AC
AAAAATAATTGTATTACATTAATTATTACATTTAAGAACAGTTAAATATTTTATATTCTC
GTCGCCCCAACGAAATTG-TTATAACGTTAAATAAGATGAACTTAACAA-TAATTATTTA
AAGTTATACACAATAAAGCTTTATAGGGTCTTATCGTCCCTCTGATTTATTTAAGCCTTT
TCACTTAAAAGTCAAGTTCAATTTTTAAA-GTTGAGACAGATTGCTTTTTGTCCAACCAT
TCATACAAGCCTTCAATTAAAAGACTAATTATTATGCTACCTTCGCACGGTCAA-AATAC
CGCGGCCCTTTAACATTGTCAGTGGGCAGGTTATACTT
>121
CATGTAAAATTTTAAAGGTCGAACAGACCTCCTTACTATAACTGCTACGCCATAAAGGAA
TTTTAATTCAACATCGAGGTCGCAATCCTTTCTGTCGATTAGGACTCTTAAGATAGATTA
CGCTGTTATCCCTAAAGTAACTTAAACTTTTAATCTTTATAAAAGGATCATTTAACT-AC
AAAAATAATTGTATTACACCAATTGCTACATTTAAGAACAGTTAAATATTTTATATTCTC
GTCGCCCCAACGAAATTG-TTGTAACGTTAAATAAGATGAACTTAACAA-TAATTATTTA
AAGTTACACACAATAAAGCTTTATAGGGTCTTATCGTCCCTCTGATTTATTTAAGCCTTT
TCACTTAAAAGTCAAATTCAATTTTTAAA-GTTGAGACAGCTTGCTTTTTGTCCAACCAT
TCATACAAGCCTTCAATTAAAAGACTAATTATTATGCTACCTTCGCACGGTCAA-AATAC
CGCGGCCCTTTAACATTGTCAGTGGGCAGGCTATACTT
>122
CATGTAAAATTTTAAAGGTCGAACAGACCTCCTTACTATAACTGCTACGCCATAAAGGAA
TTTTAATTCAACATCGAGGTCGCAATCCTTTCTGTCGATTAGGACTCTTAAGATAGATTA
CGCTGTTATCCCTAAAGTAACTTAAACTTTTAATCTTTATAAAAGGATCATTTAACT-AC
AAAAATAATTGTATTACACCAATTGCTACATTTAAGAACAGTTAAATATTTTATATTCTC
GTCGCCCCAACGAAATTG-TTGTAACGTTAAATAAGATGAACTTAACAA-TAATTATTTA
AAGTTACACACAATAAAGCTTTATAGGGTCTTATCGTCCCTCTGATTTATTTAAGCCTTT
TCACTTAAAAGTCAAATTCAATTTTTAAA-GTTGAGACAGCTTGCTTTTTGTCCAACCAT
TCATACAAGCCTTCAATTAAAAGACTAATTATTATGCTACCTTCGCACGGTCAA-AATAC
CGCGGCCCTTTAACATTGTCAGTGGGCAGGCTATACTT
>123
CATGTAAAATTTTAAAGGTCGAACAGACCTCCTTACTATAACTGCTACGCCATAAAGGAA
TTTTAATTCAACATCGAGGTCGCAATCCTTTCTGTCGATTAGGACTCTTAAGATAGATTA
CGCTGTTATCCCTAAAGTAACTTAAACTTTTAATCTTTATAAAAGGATCATTTAACT-AC
AAAAATAATTGTATTACACCAATTGCTACATTTAAGAACAGTTAAATATTTTATATTCTC
GTCGCCCCAACGAAATTG-TTGTAACGTTAAATAAGATGAACTTAACAA-TAATTATTTA
AAGTTACACACAATAAAGCTTTATAGGGTCTTATCGTCCCTCTGATTTATTTAAGCCTTT
TCACTTAAAAGTCAAATTCAATTTTTAAA-GTTGAGACAGCTTGCTTTTTGTCCAACCAT
TCATACAAGCCTTCAATTAAAAGACTAATTATTATGCTACCTTCGCACGGTCAA-AATAC
CGCGGCCCTTTAACATTGTCAGTGGGCAGGCTATACTT
>127
CATGTAAAAATTTAAAGGTCGAACAGACCTCCCACTTACAACTGCTGCGCCGTACGGGAC
TTTTAATTCAACATCGAGGTCGCAATCCTTTCTGTCGATTAGAACTCTCAAGATAGATTA
CGCTGTTATCCCTAAAGTAACTTAAATTTTTAATCTTTATTAAAGGATCATTTAATT-AC
AAAAATCATTGTAT-ACACAAAA------ACTCAAGAACAGTTAATTATT--ATATTCTC
GTCGCCCCAACGAAATTG-TTAAAGTTTAAAATATGTTAAACTCAATAA-TATATATCGA
AAACTTTACACAATAAAGCTTTATAGGGTCTTATCGTCCCTCTGATTTATTTAAGCCTTT
TCACTTAAAAGTCAAGTTCAATTTTTAAG-ACTGAGACAGACTGCTTTTTGTCCAACCAT
TCATACAAGCCTTCAATTAAAAGACTAATTATTATGCTACCTTCGCACGGTCAG-GATAC
CGCGGCCCTTCAATAAAATCAGTGGGCAGGCTAGACTT
>128
CATGTAAAAATTTAAAGGTCGAACAGACCTCCCACTTACAACTGCTGCGCCGTACGGGAC
TTTTAATTCAACATCGAGGTCGCAATCCTTTCTGTCGATTAGAACTCTCAAGATAGATTA
CGCTGTTATCCCTAAAGTAACTTAAATTTTTAATCTTTATTAAAGGATCATTTAATT-AC
AAAAATCATTGTAT-ACACAAAA------ACTCAAGAACAGTTAATTATT--ATATTCTC
GTCGCCCCAACGAAATTG-TTAAAGTTTAAAATATGTTAAACTCAATAA-TATATATCGA
AAACTTTACACAATAAAGCTTTATAGGGTCTTATCGTCCCTCTGATTTATTTAAGCCTTT
TCACTTAAAAGTCAAGTTCAATTTTTAAG-ACTGAGACAGACTGCTTTTTGTCCAACCAT
TCATACAAGCCTTCAATTAAAAGACTAATTATTATGCTACCTTCGCACGGTCAG-GATAC
CGCGGCCCTTCAATAAAATCAGTGGGCAGGCTAGACTT
>129
CATGTAAAATTTTAAAGGTCGAACAGACCTCCTTACTATAACTGCTACGCCATAAAGGAA
TTTTAATTCAACATCGAGGTCGCAATCCTTTCTGTCGATTAGGACTCTTAAGATAGATTA
CGCTGTTATCCCTAAAGTAACTTAAACTTTTAATCTTTATAAAAGGATCATTTAACT-AC
AAAAATAATTGTATTACACCAATTGCTACATTTAAGAACAGTTAAATATTTTATATTCTC
GTCGCCCCAACGAAATTG-TTGTAACGTTAAATAAGATGAACTTAACAA-TAATTATTTA
AAGTTACACACAATAAAGCTTTATAGGGTCTTATCGTCCCTCTGATTTATTTAAGCCTTT
TCACTTAAAAGTCAAATTCAATTTTTAAA-GTTGAGACAGCTTGCTTTTTGTCCAACCAT
TCATACAAGCCTTCAATTAAAAGACTAATTATTATGCTACCTTCGCACGGTCAA-AATAC
CGCGGCCCTTTAACATTGTCAGTGGGCAGGCTATACTT
>131
CATGTAAAAATTTAAAGGTCGAACAGACCTCCCACTTACAACTGCTGCGCCGTACGGGAC
TTTTAATTCAACATCGAGGTCGCAATCCTTTCTGTCGATTAGAACTCTCAAGATAGATTA
CGCTGTTATCCCTAAAGTAACTTAAATTTTTAATCTTTATTAAAGGATCATTTAATT-AC
AAAAATCATTGTAT-ACACAAAA------ACTCAAGAACAGTTAATTATT--ATATTCTC
GTCGCCCCAACGAAATTG-TTAAAGTTTAAAATATGTTAAACTCAATAA-TATATATCGA
AAACTTTACACAATAAAGCTTTATAGGGTCTTATCGTCCCTCTGATTTATTTAAGCCTTT
TCACTTAAAAGTCAAGTTCAATTTTTAAG-ACTGAGACAGACTGCTTTTTGTCCAACCAT
TCATACAAGCCTTCAATTAAAAGACTAATTATTATGCTACCTTCGCACGGTCAG-GATAC
CGCGGCCCTTCAATAAAATCAGTGGGCAGGCTAGACTT
>132
CATGTAAAAATTTAAAGGTCGAACAGACCTCCCACTTACAACTGCTGCGCCGTACGGGAC
TTTTAATTCAACATCGAGGTCGCAATCCTTTCTGTCGATTAGAACTCTCAAGATAGATTA
CGCTGTTATCCCTAAAGTAACTTAAATTTTTAATCTTTATTAAAGGATCATTTAATT-AC
AAAAATCATTGTAT-ACACAAAA------ACTCAAGAACAGTTAATTATT--ATATTCTC
GTCGCCCCAACGAAATTG-TTAAAGTTTAAAATATGTTAAACTCAATAA-TATATATCGA
AAACTTTACACAATAAAGCTTTATAGGGTCTTATCGTCCCTCTGATTTATTTAAGCCTTT
TCACTTAAAAGTCAAGTTCAATTTTTAAG-ACTGAGACAGACTGCTTTTTGTCCAACCAT
TCATACAAGCCTTCAATTAAAAGACTAATTATTATGCTACCTTCGCACGGTCAG-GATAC
CGCGGCCCTTCAATAAAATCAGTGGGCAGGCTAGACTT
>137
CATGTAAAATTTTAAAGGTCGAACAGACCTCCTTACTATAACTGCTACGCCATAAAGGAA
TTTTAATTCAACATCGAGGTCGCAATCCTTTCTGTCGATTAGGACTCTCAAGATAGATTA
CGCTGTTATCCCTAAAGTAACTTAAACTTTTAATCTTTATAAAAGGATCATTTAACT-AC
AAAAATAATTGTATTACATTAATTATTACATTTAAGAACAGTTAAATATTTTATATTCTC
GTCGCCCCAACGAAATTG-TTATAACGTTAAATAAGATGAACTTAACAA-TAATTATTTA
AAGTTATACACAATAAAGCTTTATAGGGTCTTATCGTCCCTCTGATTTATTTAAGCCTTT
TCACTTAAAAGTCAAGTTCAATTTTTAAA-GTTGAGACAGATTGCTTTTTGTCCAACCAT
TCATACAAGCCTTCAATTAAAAGACTAATTATTATGCTACCTTCGCACGGTCAA-AATAC
CGCGGCCCTTTAACATTGTCAGTGGGCAGGTTATACTT
>138
CATGTAAAATTTTAAAGGTCGAACAGACCTCCTTACTATAACTGCTACGCCATAAAGGAA
TTTTAATTCAACATCGAGGTCGCAATCCTTTCTGTCGATTAGGACTCTCAAGATAGATTA
CGCTGTTATCCCTAAAGTAACTTAAACTTTTAATCTTTATAAAAGGATCATTTAACT-AC
AAAAATAATTGTATTACATTAATTATTACATTTAAGAACAGTTAAATATTTTATATTCTC
GTCGCCCCAACGAAATTG-TTATAACGTTAAATAAGATGAACTTAACAA-TAATTATTTA
AAGTTATACACAATAAAGCTTTATAGGGTCTTATCGTCCCTCTGATTTATTTAAGCCTTT
TCACTTAAAAGTCAAGTTCAATTTTTAAA-GTTGAGACAGATTGCTTTTTGTCCAACCAT
TCATACAAGCCTTCAATTAAAAGACTAATTATTATGCTACCTTCGCACGGTCAA-AATAC
CGCGGCCCTTTAACATTGTCAGTGGGCAGGTTATACTT
>141
CATGTAAAATTTTAAAGGTCGAACAGACCTCCTTACTATAACTGCTACGCCATAAAGGAA
TTTTAATTCAACATCGAGGTCGCAATCCTTTCTGTCGATTAGGACTCTCAAGATAGATTA
CGCTGTTATCCCTAAAGTAACTTAAACTTTTAATCTTTATAAAAGGATCATTTAACT-AC
AAAAATAATTGTATTACATTAATTATTACATTTAAGAACAGTTAAATATTTTATATTCTC
GTCGCCCCAACGAAATTG-TTATAACGTTAAATAAGATGAACTTAACAA-TAATTATTTA
AAGTTATACACAATAAAGCTTTATAGGGTCTTATCGTCCCTCTGATTTATTTAAGCCTTT
TCACTTAAAAGTCAAGTTCAATTTTTAAA-GTTGAGACAGATTGCTTTTTGTCCAACCAT
TCATACAAGCCTTCAATTAAAAGACTAATTATTATGCTACCTTCGCACGGTCAA-AATAC
CGCGGCCCTTTAACATTGTCAGTGGGCAGGTTATACTT
>142
CATGTAAAATTTTAAAGGTCGAACAGACCTCCTTACTATAACTGCTACGCCATAAAGGAA
TTTTAATTCAACATCGAGGTCGCAATCCTTTCTGTCGATTAGGACTCTCAAGATAGATTA
CGCTGTTATCCCTAAAGTAACTTAAACTTTTAATCTTTATAAAAGGATCATTTAACT-AC
AAAAATAATTGTATTACATTAATTATTACATTTAAGAACAGTTAAATATTTTATATTCTC
GTCGCCCCAACGAAATTG-TTATAACGTTAAATAAGATGAACTTAACAA-TAATTATTTA
AAGTTATACACAATAAAGCTTTATAGGGTCTTATCGTCCCTCTGATTTATTTAAGCCTTT
TCACTTAAAAGTCAAGTTCAATTTTTAAA-GTTGAGACAGATTGCTTTTTGTCCAACCAT
TCATACAAGCCTTCAATTAAAAGACTAATTATTATGCTACCTTCGCACGGTCAA-AATAC
CGCGGCCCTTTAACATTGTCAGTGGGCAGGTTATACTT
>146
CATGTAAAAATTTAAAGGTCGAACAGACCTCCTAAT-ATAACTGGTACGCCATATAGGAC
TTTTAATTCAACATCGAGGTCGCAATCCTTTCTGTCGATTAGAACTCTCAAGATAGATTA
CGCTGTTATCCCTAAAGTAACTTAAATTTTTAATCTTTAATAAAGGATCATTAAGTTTAC
AAAAATAATTGTAT-TCA-AACT------ATTCAAGAACAGTTAATCATT--ATATTCTC
GTCGCCCCAACGAAATTG-ATAAAATTTTAAGTAAGTTAAACT-AATAA-TAATTACTAA
AAATCCCACACAATAAAGCTTTATAGGGTCTTATCGTCCCTCTGATTTATTTAAGCCTTT
TCACTTAAAAGTCAAATTCAATATTTAAACGTTGAGACAGCTTTCTTTTTGTCCAACCAT
TCATACAAGCCTTCAATTAAAAGACTAATTATTATGCTACCTTCGCACGGTCAA-AATAC
CGCGGCCCTTCAACATTGTCAGCGGGCAGGCTATACTT
