# Supplementary material for: Genetic variation and cryptic lineage among the sergestid shrimp Acetes americanus (Decapoda)
Source: PeerJ. 2023 Feb 13;11:e14751. doi: 10.7717/peerj.14751 (PMC9933772; doi:10.7717/peerj.14751)
Supplement: Supplemental Information 5 [file peerj-11-14751-s005.fas]

>13
AGCAGGATCGAAGAAAGAAGTGTTTAAATTTCGATCAGTTAATAGTATAGTAATAGCTCC
AGCTAAAACTGGTAGTGAAAGTAAAAGAAGAAGAGCAGTAATAAAAACAGCTCATACGAA
TAAAGGAAGACGGTCTATTGTTATTCCTATACTTCGTATGTTAATAACTGTAGTTATGAA
ATTTACGGCACCTAAAATTGAAGAGACCCCAGCTAGATGTAAAGAGAAAATACCTAAATC
TACTGAAGCACCTGCGTGAGCAATACCAGCAGAAAGAGGAGGGTAGACAGTTCATCCTGT
CCCTACTCCTCTTTCTACTAATCCACTAGAAAGTAATAAAGTTAGAGAAGGAGGAAGTAT
TCAGAAACTTATATTATTTATACGTGGGAAAGCTATATCTGGGGCTCCAAGTATAAGAGG
AACTAGTCAGTTTCCAAATCCCCCGATTATGATAGGTATTACTATAAAGAAAATTATAAT
GAAGGCGTGAGCGGTAACAACTACATTGTAAATTTGATCGTCCCCAATTAAACTACCAGG
TTGTCCTAGTTCTGCCCGAATAATTAATCTTAAAGAGGTCCCTACTATT
>14
AGCAGGATCGAAGAAAGAAGTGTTTAAATTTCGATCAGTTAATAGTATAGTAATAGCTCC
AGCTAAAACTGGTAGTGAAAGTAAAAGAAGAAGAGCAGTAATAAAAACAGCTCATACGAA
TAAAGGAAGACGGTCTATTGTTATTCCTATACTTCGTATGTTAATAACTGTAGTTATGAA
ATTTACGGCACCTAAAATTGAAGAGACCCCAGCTAGATGTAAAGAGAAAATACCTAAATC
TACTGAAGCACCTGCGTGAGCAATACCAGCAGAAAGAGGAGGGTAGACAGTTCATCCTGT
CCCTACTCCTCTTTCTACTAATCCACTAGAAAGTAGTAAAGTTAGAGAAGGAGGAAGTAT
TCAGAAACTTATATTATTTATACGTGGGAAAGCTATATCTGGGGCTCCAAGTATAAGAGG
AACTAGTCAGTTTCCAAATCCCCCGATTATGATAGGTATTACTATAAAGAAAATTATAAT
GAAGGCGTGAGCGGTAACAACTACATTGTAAATTTGATCGTCCCCAATTAAACTACCAGG
TTGTCCTAGTTCTGCCCGAATAATTAATCTTAAAGAGGTCCCTACTATT
>16
AGCAGGATCGAAGAAAGAAGTGTTTAAATTTCGATCAGTTAATAGTATAGTAATAGCTCC
AGCTAAAACTGGTAGTGAAAGTAAAAGAAGAAGAGCAGTAATAAAAACAGCTCATACGAA
TAAAGGAAGACGGTCTATTGTTATTCCTATACTTCGTATGTTAATAACTGTAGTTATGAA
ATTTACGGCACCTAAAATTGAAGAGACCCCAGCTAGATGTAAAGAGAAAATACCTAAATC
TACTGAAGCACCTGCGTGAGCAATACCAGCAGAAAGAGGAGGGTAGACAGTTCATCCTGT
CCCTACTCCTCTTTCTACTAATCCACTAGAAAGTAGTAAAGTTAGAGAAGGAGGAAGTAT
TCAGAAACTTATATTATTTATACGTGGGAAAGCTATATCTGGGGCTCCAAGTATAAGAGG
AACTAGTCAGTTTCCAAATCCCCCGATTATGATAGGTATTACTATAAAGAAAATTATAAT
GAAGGCGTGAGCGGTAACAACTACATTGTAAATTTGATCGTCCCCAATTAAACTACCAGG
TTGTCCTAGTTCTGCCCGAATAATTAATCTTAAAGAGGTCCCTACTATT
>17
AGCAGGATCGAAGAAAGAAGTGTTTAAATTTCGATCAGTTAATAGTATAGTAATAGCTCC
AGCTAAAACTGGTAGTGAAAGTAAAAGAAGAAGAGCAGTAATAAAAACAGCTCATACGAA
TAAAGGAAGACGGTCTATTGTTATTCCTATACTTCGTATGTTAATAACTGTAGTTATGAA
ATTTACGGCACCTAAAATTGAAGAGACCCCAGCTAGATGTAAAGAGAAAATACCTAAATC
TACTGAAGCACCTGCGTGAGCAATACCAGCAGAAAGAGGAGGGTAGACAGTTCATCCTGT
CCCTACTCCTCTTTCTACTAATCCACTAGAAAGTAGTAAAGTTAGAGAAGGAGGAAGTAT
TCAGAAACTTATATTATTTATACGTGGGAAAGCTATATCTGGGGCTCCAAGTATAAGAGG
AACTAGTCAGTTTCCAAATCCCCCGATTATGATAGGTATTACTATAAAGAAAATTATAAT
GAAGGCGTGAGCGGTAACAACTACATTGTAAATTTGATCGTCCCCAATTAAACTACCAGG
TTGTCCTAGTTCTGCCCGAATAATTAATCTTAAAGAGGTCCCTACTATT
>18
AGCAGGATCGAAGAAAGAAGTGTTTAAATTTCGATCAGTTAATAGTATAGTAATAGCTCC
AGCTAAAACTGGTAGTGAAAGTAAAAGAAGAAGAGCAGTAATAAAAACAGCTCATACGAA
TAAAGGAAGACGGTCTATTGTTATTCCTATACTTCGTATGTTAATAACTGTAGTTATGAA
ATTTACGGCACCTAAAATTGAAGAGACCCCAGCTAGATGTAAAGAGAAAATACCTAAATC
TACTGAAGCACCTGCGTGAGCAATACCAGCAGAAAGAGGAGGGTAGACAGTTCATCCTGT
CCCTACTCCTCTTTCTACTAATCCACTAGAAAGTAGTAAAGTTAGAGAAGGAGGAAGTAT
TCAGAAACTTATATTATTTATACGTGGGAAAGCTATATCTGGGGCTCCAAGTATAAGAGG
AACTAGTCAGTTTCCAAATCCCCCGATTATGATAGGTATTACTATAAAGAAAATTATAAT
GAAGGCGTGAGCGGTAACAACTACATTGTAAATTTGATCGTCCCCAATTAAACTACCAGG
TTGTCCTAGTTCTGCCCGAATAATTAATCTTAAAGAGGTCCCTACTATT
>19
AGCAGGATCGAAGAAAGAAGTGTTTAAATTTCGATCAGTTAATAGTATAGTAATAGCTCC
AGCTAAAACTGGTAGTGAAAGTAAAAGAAGAAGAGCAGTAATAAAAACAGCTCATACGAA
TAAAGGAAGACGGTCTATTGTTATTCCTATACTTCGTATGTTAATAACTGTAGTTATGAA
ATTTACGGCACCTAAAATTGAAGAGACCCCAGCTAGATGTAAAGAGAAAATACCTAAATC
TACTGAAGCACCTGCGTGAGCAATACCAGCAGAAAGAGGAGGGTAGACAGTTCATCCTGT
CCCTACTCCTCTTTCTACTAATCCACTAGAAAGTAGTAAAGTTAGAGAAGGAGGAAGTAT
TCAGAAACTTATATTATTTATACGTGGGAAAGCTATATCTGGGGCTCCAAGTATAAGAGG
AACTAGTCAGTTTCCAAATCCCCCGATTATGATAGGTATTACTATAAAGAAAATTATAAT
GAAGGCGTGAGCGGTAACAACTACATTGTAAATTTGATCGTCCCCAATTAAACTACCAGG
TTGTCCTAGTTCTGCCCGAATAATTAATCTTAAAGAGGTCCCTACTATT
>20
AGCAGGATCGAAGAAAGAAGTGTTTAAATTTCGATCAGTTAATAGTATAGTAATAGCTCC
AGCTAAAACTGGTAGTGAAAGTAAAAGAAGAAGAGCAGTAATAAAAACAGCTCATACGAA
TAAAGGAAGACGGTCTATTGTTATTCCTATACTTCGTATGTTAATAACTGTAGTTATGAA
ATTTACGGCACCTAAAATTGAAGAGACCCCAGCTAGATGTAAAGAGAAAATACCTAAATC
TACTGAAGCACCTGCGTGAGCAATACCAGCAGAAAGAGGAGGGTAGACAGTTCATCCTGT
CCCTACTCCTCTTTCTACTAATCCACTAGAAAGTAGTAAAGTTAGAGAAGGAGGAAGTAT
TCAGAAACTTATATTATTTATACGTGGGAAAGCTATATCTGGGGCTCCAAGTATAAGAGG
AACTAGTCAGTTTCCAAATCCCCCGATTATGATAGGTATTACTATAAAGAAAATTATAAT
GAAGGCGTGAGCGGTAACAACTACATTGTAAATTTGATCGTCCCCAATTAAACTACCAGG
TTGTCCTAGTTCTGCCCGAATAATTAATCTTAAAGAGGTCCCTACTATT
>22
AGCAGGGTCGAAGAAAGAAGTGTTTAGATTTCGATCAGTTAATAATATAGTAATAGCTCC
AGCTAAAACTGGTAATGAAAGTAAAAGAAGAAGAGCAGTAATAAAAACTGCTCATACGAA
TAGAGGTAGACGATCTATTGTTATTCCTATACTTCGTATATTAATAACTGTGGTTATGAA
GTTTACGGCACCTAAAATTGAAGAAACCCCTGCTAGATGTAAAGAAAAAATACCTAAATC
TACTGAAGCCCCTGCGTGGGCAATACCAGCAGAAAGAGGAGGGTAGACAGTTCATCCTGT
TCCTACTCCTCTTTCTACTAGTCCACTAGAAAGTAATAAAGTTAAAGAGGGAGGAAGTAT
TCAGAAACTCATATTATTTATTCGTGGGAAAGCTATATCTGGGGCCCCAAGCATAAGAGG
AACTAACCAGTTTCCAAACCCTCCAATTATGATAGGTATTACTATAAAGAAAATTATAAT
GAAGGCGTGAGCGGTAACAACTACATTGTAAATTTGGTCATCTCCAATTAAGCTACCGGG
TTGTCCTAGTTCTGCTCGAATAATTAATCTTAAAGAGGTTCCTACTATT
>23
AGCAGGATCGAAGAAAGAAGTGTTTAAATTTCGATCAGTTAATAGTATAGTAATAGCTCC
AGCTAAAACTGGTAGTGAAAGTAAAAGAAGAAGAGCAGTAATAAAAACAGCTCATACGAA
TAAAGGAAGACGGTCTATTGTTATTCCTATACTTCGTATGTTAATAACTGTAGTTATGAA
ATTTACGGCACCTAAAATTGAAGAGACCCCAGCTAGATGTAAAGAGAAAATACCTAAATC
TACTGAAGCACCTGCGTGAGCAATACCAGCAGAAAGAGGAGGGTAGACAGTTCATCCTGT
CCCTACTCCTCTTTCTACTAATCCACTAGAAAGTAGTAAAGTTAGAGAAGGAGGAAGTAT
TCAGAAACTTATATTATTTATACGTGGGAAAGCTATATCTGGGGCTCCAAGTATAAGAGG
AACTAGTCAGTTTCCAAATCCCCCGATTATGATAGGTATTACTATAAAGAAAATTATAAT
GAAGGCGTGAGCGGTAACAACTACATTGTAAATTTGATCGTCCCCAATTAAACTACCAGG
TTGTCCTAGTTCTGCCCGAATAATTAATCTTAAAGAGGTCCCTACTATT
>24
AGCAGGATCGAAGAAAGAAGTGTTTAAATTTCGATCAGTTAATAGTATAGTAATAGCTCC
AGCTAAAACTGGTAGTGAAAGTAAAAGAAGAAGAGCAGTAATAAAAACAGCTCATACGAA
TAAAGGAAGACGGTCTATTGTTATTCCTATACTTCGTATGTTAATAACTGTAGTTATGAA
ATTTACGGCACCTAAAATTGAAGAGACCCCAGCTAGATGTAAAGAGAAAATACCTAAATC
TACTGAAGCACCTGCGTGAGCAATACCAGCAGAAAGAGGAGGGTAGACAGTTCATCCTGT
CCCTACTCCTCTTTCTACTAATCCACTAGAAAGTAGTAAAGTTAGAGAAGGAGGAAGTAT
TCAGAAACTTATATTATTTATACGTGGGAAAGCTATATCTGGGGCTCCAAGTATAAGAGG
AACTAGTCAGTTTCCAAATCCCCCGATTATGATAGGTATTACTATAAAGAAAATTATAAT
GAAGGCGTGAGCGGTAACAACTACATTGTAAATTTGATCGTCCCCAATTAAACTACCAGG
TTGTCCTAGTTCTGCCCGAATAATTAATCTTAAAGAGGTCCCTACTATT
>25
AGCAGGATCGAAGAAAGAAGTGTTTAAATTTCGATCAGTTAATAGTATAGTAATAGCTCC
AGCTAAAACTGGTAGTGAAAGTAAAAGAAGAAGAGCAGTAATAAAAACAGCTCATACGAA
TAAAGGAAGACGGTCTATTGTTATTCCTATACTTCGTATGTTAATAACTGTAGTTATGAA
ATTTACGGCACCTAAAATTGAAGAGACCCCAGCTAGATGTAAAGAGAAAATACCTAAATC
TACTGAAGCACCTGCGTGAGCAATACCAGCAGAAAGAGGAGGGTAGACAGTTCATCCTGT
CCCTACTCCTCTTTCTACTAATCCACTAGAAAGTAGTAAAGTTAGAGAAGGAGGAAGTAT
TCAGAAACTTATATTATTTATACGTGGGAAAGCTATATCTGGGGCTCCAAGTATAAGAGG
AACTAGTCAGTTTCCAAATCCCCCGATTATGATAGGTATTACTATAAAGAAAATTATAAT
GAAGGCGTGAGCGGTAACAACTACATTGTAAATTTGATCGTCCCCAATTAAACTACCAGG
TTGTCCTAGTTCTGCCCGAATAATTAATCTTAAAGAGGTCCCTACTATT
>32
?GCAGGATCGAAGAAAGAAGTGTTTAAATTTCGATCAGTTAATAGTATAGTAATAGCTCC
AGCTAAAACTGGTAGTGAAAGTAAAAGAAGAAGAGCAGTAATAAAAACAGCTCATACGAA
TAAAGGAAGACGGTCTATTGTTATTCCTATACTTCGTATGTTAATAACTGTAGTTATGAA
ATTTACGGCACCTAAAATTGAAGAGACCCCAGCTAGATGTAAAGAGAAAATACCTAAATC
TACTGAAGCACCTGCGTGAGCAATACCAGCAGAAAGAGGAGGGTAGACAGTTCATCCTGT
CCCTACTCCTCTTTCTACTAATCCACTAGAAAGTAGTAAAGTTAGAGAAGGAGGAAGTAT
TCAGAAACTTATATTATTTATACGTGGGAAAGCTATATCTGGGGCTCCAAGTATAAGAGG
AACTAGTCAGTTTCCAAATCCCCCGATTATGATAGGTATTACTATAAAGAAAATTATAAT
GAAGGCGTGAGCGGTAACAACTACATTGTAAATTTGATCGTCCCCAATTAAACTACCAGG
TTGTCCTAGTTCTGCCCGAATAATTAATCTTAAAGAGGTCCCTACTATT
>33
AGCAGGATCGAAGAAAGAAGTGTTTAAATTTCGATCAGTTAATAGTATAGTAATAGCTCC
AGCTAAAACTGGTAGTGAAAGTAAAAGAAGAAGAGCAGTAATAAAAACAGCTCATACGAA
TAAAGGAAGACGGTCTATTGTTATTCCTATACTTCGTATGTTAATAACTGTAGTTATGAA
ATTTACGGCACCTAAAATTGAAGAGACCCCAGCTAGATGTAAAGAGAAAATACCTAAATC
TACTGAAGCACCTGCGTGAGCAATACCAGCAGAAAGAGGAGGGTAGACAGTTCATCCTGT
CCCTACTCCTCTTTCTACTAATCCACTAGAAAGTAGTAAAGTTAGAGAAGGAGGAAGTAT
TCAGAAACTTATATTATTTATACGTGGGAAAGCTATATCTGGGGCTCCAAGTATAAGAGG
AACTAGTCAGTTTCCAAATCCCCCGATTATGATAGGTATTACTATAAAGAAAATTATAAT
GAAGGCGTGAGCGGTAACAACTACATTGTAAATTTGATCGTCCCCAATTAAACTACCAGG
TTGTCCTAGTTCTGCCCGAATAATTAATCTTAAAGAGGTCCCTACTATT
>34
AGCAGGATCGAAGAAAGAAGTGTTTAAATTTCGATCAGTTAATAGTATAGTAATAGCTCC
AGCTAAAACTGGTAGTGAAAGTAAAAGAAGAAGAGCAGTAATAAAAACAGCTCATACGAA
TAAAGGAAGACGGTCTATTGTTATTCCTATACTTCGTATGTTAATAACTGTAGTTATGAA
ATTTACGGCACCTAAAATTGAAGAGACCCCAGCTAGATGTAAAGAGAAAATACCTAAATC
TACTGAAGCACCTGCGTGAGCAATACCAGCAGAAAGAGGAGGGTAGACAGTTCATCCTGT
CCCTACTCCTCTTTCTACTAATCCACTAGAAAGTAGTAAAGTTAGAGAAGGAGGAAGTAT
TCAGAAACTTATATTATTTATACGTGGGAAAGCTATATCTGGGGCTCCAAGTATAAGAGG
AACTAGTCAGTTTCCAAATCCCCCGATTATGATAGGTATTACTATAAAGAAAATTATAAT
GAAGGCGTGAGCGGTAACAACTACATTGTAAATTTGATCATCCCCAATTAAACTACCAGG
TTGTCCTAGTTCTGCCCGAATAATTAATCTTAAAGAGGTCCCTACTATT
>35
AGCAGGATCGAAGAAAGAAGTGTTTAAATTTCGATCAGTTAATAGTATAGTAATAGCTCC
AGCTAAAACTGGTAGTGAAAGTAAAAGAAGAAGAGCAGTAATAAAAACAGCTCATACGAA
TAAAGGAAGACGGTCTATTGTTATTCCTATACTTCGTATGTTAATAACTGTAGTTATGAA
ATTTACGGCACCTAAAATTGAAGAGACCCCAGCTAGATGTAAAGAGAAAATACCTAAATC
TACTGAAGCACCTGCGTGAGCAATACCAGCAGAAAGAGGAGGGTAGACAGTTCATCCTGT
CCCTACTCCTCTTTCTACTAATCCACTAGAAAGTAGTAAAGTTAGAGAAGGAGGAAGTAT
TCAGAAACTTATATTATTTATACGTGGGAAAGCTATATCTGGGGCTCCAAGTATAAGAGG
AACTAGTCAGTTTCCAAATCCCCCGATTATGATAGGTATTACTATAAAGAAAATTATAAT
GAAGGCGTGAGCGGTAACAACTACATTGTAAATTTGATCGTCCCCAATTAAACTACCAGG
TTGTCCTAGTTCTGCCCGAATAATTAATCTTAAAGAGGTCCCTACTATT
>36
AGCAGGATCGAAGAAAGAAGTGTTTAAATTTCGATCAGTTAATAGTATAGTAATAGCTCC
AGCTAAAACTGGTAGTGAAAGTAAAAGAAGAAGAGCAGTAATAAAAACAGCTCATACGAA
TAAAGGAAGACGGTCTATTGTTATTCCTATACTTCGTATGTTAATAACTGTAGTTATGAA
ATTTACGGCACCTAAAATTGAAGAGACCCCAGCTAGATGTAAAGAGAAAATACCTAAATC
TACTGAAGCACCTGCGTGAGCAATACCAGCAGAAAGAGGAGGGTAGACAGTTCATCCTGT
CCCTACTCCTCTTTCTACTAATCCACTAGAAAGTAGTAAAGTTAGAGAAGGAGGAAGTAT
TCAGAAACTTATATTATTTATACGTGGGAAAGCTATATCTGGGGCTCCAAGTATAAGAGG
AACTAGTCAGTTTCCAAATCCCCCGATTATGATAGGTATTACTATAAAGAAAATTATAAT
GAAGGCGTGAGCGGTAACAACTACATTGTAAATTTGATCGTCCCCAATTAAACTACCAGG
TTGTCCTAGTTCTGCCCGAATAATTAATCTTAAAGAGGTCCCTACTATT
>37
AGCAGGATCGAAGAAAGAAGTGTTTAAATTTCGATCAGTTAATAGTATAGTAATAGCTCC
AGCTAAAACTGGTAGTGAAAGTAAAAGAAGAAGAGCAGTAATAAAAACAGCTCATACGAA
TAAAGGAAGACGGTCTATTGTTATTCCTATACTTCGTATGTTAATAACTGTAGTTATGAA
ATTTACGGCACCTAAAATTGAAGAGACCCCAGCTAGATGTAAAGAGAAAATACCTAAATC
TACTGAAGCACCTGCGTGAGCAATACCAGCAGAAAGAGGAGGGTAGACAGTTCATCCTGT
CCCTACTCCTCTTTCTACTAATCCACTAGAAAGTAGTAAAGTTAGAGAAGGAGGAAGTAT
TCAGAAACTTATATTATTTATACGTGGGAAAGCTATATCTGGGGCTCCAAGTATAAGAGG
AACTAGTCAGTTTCCAAATCCCCCGATTATGATAGGTATTACTATAAAGAAAATTATAAT
GAAGGCGTGAGCGGTAACAACTACATTGTAAATTTGATCGTCCCCAATTAAACTACCAGG
TTGTCCTAGTTCTGCCCGAATAATTAATCTTAAAGAGGTCCCTACTATT
>38
AGCAGGATCGAAGAAAGAAGTGTTTAAATTTCGATCAGTTAATAGTATAGTAATAGCTCC
AGCTAAAACTGGTAGTGAAAGTAAAAGAAGAAGAGCAGTAATAAAAACAGCTCATACGAA
TAAAGGAAGACGGTCTATTGTTATTCCTATACTTCGTATGTTAATAACTGTAGTTATGAA
ATTTACGGCACCTAAAATTGAAGAGACCCCAGCTAGATGTAAAGAGAAAATACCTAAATC
TACTGAAGCACCTGCGTGAGCAATACCAGCAGAAAGAGGAGGGTAGACAGTTCATCCTGT
CCCTACTCCTCTTTCTACTAATCCACTAGAAAGTAGTAAAGTTAGAGAAGGAGGAAGTAT
TCAGAAACTTATATTATTTATACGTGGGAAAGCTATATCTGGGGCTCCAAGTATAAGAGG
AACTAGTCAGTTTCCAAATCCCCCGATTATGATAGGTATTACTATAAAGAAAATTATAAT
GAAGGCGTGAGCGGTAACAACTACATTGTAAATTTGATCGTCCCCAATTAAACTACCAGG
TTGTCCTAGTTCTGCCCGAATAATTAATCTTAAAGAGGTCCCTACTATT
>39
AGCAGGATCGAAGAAAGAAGTGTTTAAATTTCGATCAGTTAATAGTATAGTAATAGCTCC
AGCTAAAACTGGTAGTGAAAGTAAAAGAAGAAGAGCAGTAATAAAAACAGCTCATACGAA
TAAAGGAAGACGGTCTATTGTTATTCCTATACTTCGTATGTTAATAACTGTAGTTATGAA
ATTTACGGCACCTAAAATTGAAGAGACCCCAGCTAGATGTAAAGAGAAAATACCTAAATC
TACTGAAGCACCTGCGTGAGCAATACCAGCAGAAAGAGGAGGGTAGACAGTTCATCCTGT
CCCTACTCCTCTTTCTACTAATCCACTAGAAAGTAGTAAAGTTAGAGAAGGAGGAAGTAT
TCAGAAACTTATATTATTTATACGTGGGAAAGCTATATCTGGGGCTCCAAGTATAAGAGG
AACTAGTCAGTTTCCAAATCCCCCGATTATGATAGGTATTACTATAAAGAAAATTATAAT
GAAGGCGTGAGCGGTAACAACTACATTGTAAATTTGATCGTCCCCAATTAAACTACCAGG
TTGTCCTAGTTCTGCCCGAATAATTAATCTTAAAGAGGTCCCTACTATT
>43
AGCAGGATCGAAGAAAGAAGTGTTTAAATTTCGATCAGTTAATAGTATAGTAATAGCTCC
AGCTAAAACTGGTAGTGAAAGTAAAAGAAGAAGAGCAGTAATAAAAACAGCTCATACGAA
TAAAGGAAGACGGTCTATTGTTATTCCTATACTTCGTATGTTAATAACTGTAGTTATGAA
ATTTACGGCACCTAAAATTGAAGAGACCCCAGCTAGATGTAAAGAGAAAATACCTAAATC
TACTGAAGCACCTGCGTGAGCAATACCAGCAGAAAGAGGAGGGTAGACAGTTCATCCTGT
CCCTACTCCTCTTTCTACTAATCCACTAGAAAGTAGTAAAGTTAGAGAAGGAGGAAGTAT
TCAGAAACTTATATTATTTATACGTGGGAAAGCTATATCTGGGGCTCCAAGTATAAGAGG
AACTAGTCAGTTTCCAAATCCCCCGATTATGATAGGTATTACTATAAAGAAAATTATAAT
GAAGGCGTGAGCGGTAACAACTACATTGTAAATTTGATCGTCCCCAATTAAACTACCAGG
TTGTCCTAGTTCTGCCCGAATAATTAATCTTAAAGAGGTCCCTACTATT
>45
????????????????????????????TTTCGATCAGTTAATAGTATAGTAATAGCTCC
AGCTAAAACTGGTAGTGAAAGTAAAAGAAGAAGAGCAGTAATAAAAACAGCTCATACGAA
TAAAGGAAGACGGTCTATTGTTATTCCTATACTTCGTATGTTAATAACTGTAGTTATGAA
ATTTACGGCACCTAAAATTGAAGAGACCCCAGCTAGATGTAAAGAGAAAATACCTAAATC
TACTGAAGCACCTGCGTGAGCAATACCAGCAGAAAGAGGAGGGTAGACAGTTCATCCTGT
CCCTACTCCTCTTTCTACTAATCCACTAGAAAGTAGTAAAGTTAGAGAAGGAGGAAGTAT
TCAGAAACTTATATTATTTATACGTGGGAAAGCTATATCTGGGGCTCCAAGTATAAGAGG
AACTAGTCAGTTTCCAAATCCCCCGATTATGATAGGTATTACTATAAAGAAAATTATAAT
GAAGGCGTGAGCGGTAACAACTACATTGTAAATTTGATCGTCCCCAATTAAACTACCAGG
TTGTCCTAGTTCTGCCCGAATAATTAATCTTAAAGAGGTCCCTACTATT
>50
AGCAGGATCGAAGAAAGAAGTGTTTAAATTTCGATCAGTTAATAGTATAGTAATAGCTCC
AGCTAAAACTGGTAGTGAAAGTAAAAGAAGAAGAGCAGTAATAAAAACAGCTCATACGAA
TAAAGGAAGACGGTCTATTGTTATTCCTATACTTCGTATGTTAATAACTGTAGTTATGAA
ATTTACGGCACCTAAAATTGAAGAGACCCCAGCTAGATGTAAAGAGAAAATACCTAAATC
TACTGAAGCACCTGCGTGAGCAATACCAGCAGAAAGAGGAGGGTAGACAGTTCATCCTGT
CCCTACTCCTCTTTCTACTAATCCACTAGAAAGTAGTAAAGTTAGAGAAGGAGGAAGTAT
TCAGAAACTTATATTATTTATACGTGGGAAAGCTATATCTGGGGCTCCAAGTATAAGAGG
AACTAGTCAGTTTCCAAATCCCCCGATTATGATAGGTATTACTATAAAGAAAATTATAAT
GAAGGCGTGAGCGGTAACAACTACATTGTAAATTTGATCGTCCCCAATTAAACTACCAGG
TTGTCCTAGTTCTGCCCGAATAATTAATCTTAAAGAGGTCCCTACTATT
>51
AGCAGGATCGAAGAAAGAAGTGTTTAAATTTCGATCAGTTAATAGTATAGTAATAGCTCC
AGCTAAAACTGGTAGTGAAAGTAAAAGAAGAAGAGCAGTAATAAAAACAGCTCATACGAA
TAAAGGAAGACGGTCTATTGTTATTCCTATACTTCGTATGTTAATAACTGTAGTTATGAA
ATTTACGGCACCTAAAATTGAAGAGACCCCAGCTAGATGTAAAGAGAAAATACCTAAATC
TACTGAAGCACCTGCGTGAGCAATACCAGCAGAAAGAGGAGGGTAGACAGTTCATCCTGT
CCCTACTCCTCTTTCTACTAATCCACTAGAAAGTAGTAAAGTTAGAGAAGGAGGAAGTAT
TCAGAAACTTATATTATTTATACGTGGGAAAGCTATATCTGGGGCTCCAAGTATAAGAGG
AACTAGTCAGTTTCCAAATCCCCCGATTATGATAGGTATTACTATAAAGAAAATTATAAT
GAAGGCGTGAGCGGTAACAACTACATTGTAAATTTGATCGTCCCCAATTAAACTACCAGG
TTGTCCTAGTTCTGCCCGAATAATTAATCTTAAAGAGGTCCCTACTATT
>65
AGCAGGATCGAAGAAAGAAGTGTTTAAATTTCGATCAGTTAATAGTATAGTAATAGCTCC
AGCTAAAACTGGTAGTGAAAGTAAAAGAAGAAGAGCAGTAATAAAAACAGCTCATACGAA
TAAAGGAAGACGGTCTATTGTTATTCCTATACTTCGTATGTTAATAACTGTAGTTATGAA
ATTTACGGCACCTAAAATTGAAGAGACCCCAGCTAGATGTAAAGAGAAAATACCTAAATC
TACTGAAGCACCTGCGTGAGCAATACCAGCAGAAAGAGGAGGGTAGACAGTTCATCCTGT
CCCTACTCCTCTTTCTACTAATCCACTAGAAAGTAGTAAAGTTAGAGAAGGAGGAAGTAT
TCAGAAACTTATATTATTTATACGTGGGAAAGCTATATCTGGGGCTCCAAGTATAAGAGG
AACTAGTCAGTTTCCAAATCCCCCGATTATGATAGGTATTACTATAAAGAAAATTATAAT
GAAGGCGTGAGCGGTAACAACTACATTGTAAATTTGATCGTCCCCAATTAAACTACCAGG
TTGTCCTAGTTCTGCCCGAATAATTAATCTTAAAGAGGTCCCTACTATT
>66
AGCAGGATCGAAGAAAGAAGTGTTTAAATTTCGATCAGTTAATAGTATAGTAATAGCTCC
AGCTAAAACTGGTAGTGAAAGTAAAAGAAGAAGAGCAGTAATAAAAACAGCTCATACGAA
TAAAGGAAGACGGTCTATTGTTATTCCTATACTTCGTATGTTAATAACTGTAGTTATGAA
ATTTACGGCACCTAAAATTGAAGAGACCCCAGCTAGATGTAAAGAGAAAATACCTAAATC
TACTGAAGCACCTGCGTGAGCAATACCAGCAGAAAGAGGAGGGTAGACAGTTCATCCTGT
CCCTACTCCTCTTTCTACTAATCCACTAGAAAGTAGTAAAGTTAGAGAAGGAGGAAGTAT
TCAGAAACTTATATTATTTATACGTGGGAAAGCTATATCTGGGGCTCCAAGTATAAGAGG
AACTAGTCAGTTTCCAAATCCCCCGATTATGATAGGTATTACTATAAAGAAAATTATAAT
GAAGGCGTGAGCGGTAACAACTACATTGTAAATTTGATCGTCCCCAATTAAACTACCAGG
TTGTCCTAGTTCTGCCCGAATAATTAATCTTAAAGAGGTCCCTACTATT
>71
????????????????????????????TTTCGGTCGGTCAGTAACATTGTAATCGCCCC
TGCTAAAACCGGTAAAGACAGGAGCAATAGTAGGGCTGTAATGAATACGGCTCATACGAA
TAGTGGTAGTCGGTCTATTGTTATACCTACTCTTCGTATATTGATAACTGTTGTTATGAA
GTTTACAGCACCTAGGATTGATGAGACACCGGCTAAATGTAAAGAAAAGATTCCCAAATC
TACTGAGGCTCCGGCGTGGGCAATTCCAGCTGCTAAAGGAGGGTATACTGTTCATCCCGT
CCCTACTCCTCTCTCTACTATTCCTCTTGAGAGTAGGAGTGTTAAAGAAGGTGGTAATAG
TCAAAATCTTATATTATTTATTCGAGGAAAGGCTATATCTGGGGCTCCTAATATTAGTGG
GACTAGTCAGTTTCCAAATCCTCCAATTATAATTGGTATAACTATAAAGAAAATTATAAT
GAAAGCATGGGCTGTTACTACTACGTTATAAATTTGATCGTCTCCAATTAATCTTCCTGG
CTGTCCTAATTCAGCACGAATAATTAGT?????????????????????
>75
?????????????????????????????????GTCGGTCAGTAACATTGTAATTGCCCC
TGCTAAAACCGGTAAAGACAGGAGCAATAGTAGGGCTGTAATGAATACGGCTCATACGAA
TAGTGGTAGTCGGTCTATTGTTATACCTACTCTTCGTATATTGATAACTGTTGTTATGAA
GTTTACAGCACCTAGGATTGATGAGACACCGGCTAAATGTAAAGAAAAGATTCCTAAATC
TACTGAGGCTCCGGCGTGGGCAATTCCAGCTGCTAAAGGAGGGTATACTGTTCATCCCGT
CCCTACTCCTCTCTCTACTATTCCTCTTGAGAGTAGGAGTGTTAAAGAAGGTGGTAATAG
TCAAAATCTTATATTATTTATTCGAGGAAAGGCTATATCTGGGGCTCCTAATATTAGTGG
GACTAGTCAGTTTCCAAATCCCCCAATTATAATTGGTATAACTATAAAGAAAATTATAAT
GAAAGCATGGGCTGTTACTACTACGTTATAAATTTGATCGTCTCCAATTAATCTTCCTGG
CTGTCCTAATTCAGCACGAA?????????????????????????????
>76
?????????????????????????????????GTCGGTCAGTAACATTGTAATTGCCCC
TGCTAAAACCGGTAAAGACAGGAGCAATAGTAGGGCTGTAATGAATACGGCTCATACGAA
TAGTGGTAGTCGGTCTATTGTTATACCTACTCTTCGTATATTGATAACTGTTGTTATGAA
GTTTACAGCACCTAGGATTGATGAGACACCGGCTAAATGTAAAGAAAAGATTCCTAAATC
TACTGAGGCTCCGGCGTGGGCAATTCCAGCTGCTAAAGGAGGGTATACTGTTCATCCCGT
CCCTACTCCTCTCTCTACTATTCCTCTTGAGAGTAGGAGTGTTAAAGAAGGTGGTAATAG
TCAAAATCTTATATTATTTATTCGAGGAAAGGCTATATCTGGGGCTCCTAATATTAGTGG
GACTAGTCAGTTTCCAAATCCCCCAATTATAATTGGTATAACTATAAAGAAAATTATAAT
GAAAGCATGGGCTGTTACTACTACGTTATAAATTTGATCGTCTCCAATTAATCTTCCTGG
CTGTCCTAATTCAGCACGAATAAT?????????????????????????
>77
?????????????????????????????TTCGGTCGGTCAGTAACATTGTAATTGCCCC
TGCTAAAACCGGTAAAGACAGGAGCAATAGTAGGGCTGTAATGAATACGGCTCATACGAA
TAGTGGTAGTCGGTCTATTGTTATACCTACTCTTCGTATATTGATAACTGTTGTTATGAA
GTTTACAGCACCTAGGATTGATGAGACACCGGCTAAATGTAAAGAAAAGATTCCTAAATC
TACTGAGGCTCCGGCGTGGGCAATTCCAGCTGCTAAAGGAGGGTATACTGTTCATCCCGT
CCCTACTCCTCTCTCTACTATTCCTCTTGAGAGTAGGAGTGTTAAAGAAGGTGGTAATAG
TCAAAATCTTATATTATTTATTCGAGGAAAGGCTATATCTGGGGCTCCTAATATTAGTGG
GACTAGTCAGTTTCCAAATCCCCCAATTATAATTGGTATAACTATAAAGAAAATTATAAT
GAAAGCATGGGCTGTTACTACTACGTTATAAATTTGATCGTCTCCAATTAATCTTCCTGG
CTGTCCTAATTCAGCACGAATAA??????????????????????????
>79
AGCAGGATCGAAGAAAGAAGTGTTTAAATTTCGATCAGTTAATAGTATAGTAATAGCTCC
AGCTAAAACTGGTAGTGAAAGTAAAAGAAGAAGAGCAGTAATAAAAACAGCTCATACGAA
TAAAGGAAGACGGTCTATTGTTATTCCTATACTTCGTATGTTAATAACTGTAGTTATGAA
ATTTACGGCACCTAAAATTGAAGAGACCCCAGCTAGATGTAAAGAGAAAATACCTAAATC
TACTGAAGCACCTGCGTGAGCAATACCAGCAGAAAGAGGAGGGTAGACAGTTCATCCTGT
CCCTACTCCTCTTTCTACTAATCCACTAGAAAGTAGTAAAGTTAGAGAAGGAGGAAGTAT
TCAGAAACTTATATTATTTATACGTGGGAAAGCTATATCTGGGGCTCCAAGTATAAGAGG
AACTAGTCAGTTTCCAAATCCCCCGATTATGATAGGTATTACTATAAAGAAAATTATAAT
GAAGGCGTGAGCGGTAACAACTACATTGTAAATTTGATCGTCCCCAATTAAACTACCAGG
TTGTCCTAGTTCTGCCCGAATAATTAATCTTAAAGAGGTCCCTACTATT
>81
AGCAGGATCGAAGAAAGAAGTGTTTAAATTTCGATCAGTTAATAGTATAGTAATAGCTCC
AGCTAAAACTGGTAGTGAAAGTAAAAGAAGAAGAGCAGTAATAAAAACAGCTCATACGAA
TAAAGGAAGACGGTCTATTGTTATTCCTATACTTCGTATGTTAATAACTGTAGTTATGAA
ATTTACGGCACCTAAAATTGAAGAGACCCCAGCTAGATGTAAAGAGAAAATACCTAAATC
TACTGAAGCACCTGCGTGAGCAATACCAGCAGAAAGAGGAGGGTAGACAGTTCATCCTGT
CCCTACTCCTCTTTCTACTAATCCACTAGAAAGTAGTAAAGTTAGAGAAGGAGGAAGTAT
TCAGAAACTTATATTATTTATACGTGGGAAAGCTATATCTGGGGCTCCAAGTATAAGAGG
AACTAGTCAGTTTCCAAATCCCCCGATTATGATAGGTATTACTATAAAGAAAATTATAAT
GAAGGCGTGAGCGGTAACAACTACATTGTAAATTTGATCGTCCCCAATTAAACTACCAGG
TTGTCCTAGTTCTGCCCGAATAATTAATCTTAAAGAGGTCCCTACTATT
>82
AGCAGGATCGAAGAAAGAAGTGTTTAAATTTCGATCAGTTAATAGTATAGTAATAGCTCC
AGCTAAAACTGGTAGTGAAAGTAAAAGAAGAAGAGCAGTAATAAAAACAGCTCATACGAA
TAAAGGAAGACGGTCTATTGTTATTCCTATACTTCGTATGTTAATAACTGTAGTTATGAA
ATTTACGGCACCTAAAATTGAAGAGACCCCAGCTAGATGTAAAGAGAAAATACCTAAATC
TACTGAAGCACCTGCGTGAGCAATACCAGCAGAAAGAGGAGGGTAGACAGTTCATCCTGT
CCCTACTCCTCTTTCTACTAATCCACTAGAAAGTAGTAAAGTTAGAGAAGGAGGAAGTAT
TCAGAAACTTATATTATTTATACGTGGGAAAGCTATATCTGGGGCTCCAAGTATAAGAGG
AACTAGTCAGTTTCCAAATCCCCCGATTATGATAGGTATTACTATAAAGAAAATTATAAT
GAAGGCGTGAGCGGTAACAACTACATTGTAAATTTGATCGTCCCCAATTAAACTACCAGG
TTGTCCTAGTTCTGCCCGAATAATTAATCTTAAAGAGGTCCCTACTATT
>83
?????????????????????????????????????????ATAGTATAGTAATAGCTCC
AGCTAAAACTGGTAGTGAAAGTAAAAGAAGAAGAGCAGTAATAAAAACAGCTCATACGAA
TAAAGGAAGACGGTCTATTGTTATTCCTATACTTCGTATGTTAATAACTGTAGTTATGAA
ATTTACGGCACCTAAAATTGAAGAGACCCCAGCTAGATGTAAAGAGAAAATACCTAAATC
TACTGAAGCACCTGCGTGAGCAATACCAGCAGAAAGAGGAGGGTAGACAGTTCATCCTGT
CCCTACTCCTCTTTCTACTAATCCACTAGAAAGTAGTAAAGTTAGAGAAGGAGGAAGTAT
TCAGAAACTTATATTATTTATACGTGGGAAAGCTATATCTGGGGCTCCAAGTATAAGAGG
AACTAGTCAGTTTCCAAATCCCCCGATTATGATAGGTATTACTATAAAGAAAATTATAAT
GAAGGCGTGAGCGGTAACAACTACATTGTAAATTTGATCGTCCCCAATTAAACTACCAGG
TTGTCCTAGTTCTGCCCGAATAATTAATCTTAAAGAGGTCCCTACTATT
>84
AGCAGGATCGAAAAAAGAAGTGTTTAAATTTCGATCGGTTAATAATATAGTAATAGCTCC
AGCTAAAACTGGTAATGAAAGTAAAAGAAGAAGAGCAGTAATAAAGACAGCTCATACGAA
TAAAGGAAGACGGTCTATTGTTATTCCTATACTTCGTATGTTAATAACTGTAGTTATGAA
ATTTACAGCCCCTAAAATTGAAGAGACCCCAGCAAGATGCAAAGAAAAAATACCTAAGTC
TACTGAAGCCCCTGCGTGAGCAATACCAGCAGAAAGAGGAGGGTAGACAGTTCATCCTGT
CCCTACCCCTCTTTCTACTAATCCGCTAGAAAGTAGTAAAGTTAGAGAAGGAGGAAGTAT
TCAGAAACTTATATTATTTATACGTGGGAAAGCCATATCTGGGGCCCCGAGTATAAGAGG
GACTAGTCAGTTTCCAAATCCCCCGATTATAATGGGTATTACTATAAAGAAAATTATAAT
GAAGGCGTGAGCGGTAACAACTACATTGTAAATTTGGTCATCCCCAATTAGGCTACCAGG
CTGTCCTAATTCTGCTCGAATAATTAATCTTAAAGAGGTTCCTACTATT
>85
???????????????????????????????CGATCGGTTAATAATATAGTAATAGCTCC
AGCTAAAACTGGTAATGAAAGTAAAAGAAGAAGAGCAGTAATAAAGACAGCTCATACGAA
TAAAGGAAGACGGTCTATTGTTATTCCTATACTTCGTATGTTAATAACTGTAGTTATGAA
ATTTACAGCACCTAAAATTGAAGAGACCCCAGCAAGATGCAAAGAAAAAATACCTAAGTC
TACTGAAGCCCCTGCGTGAGCAATACCAGCAGAAAGAGGAGGGTAGACAGTTCATCCTGT
CCCTACCCCTCTTTCTACTAATCCGCTAGAAAGTAGTAAAGTTAGAGAAGGAGGAAGTAT
TCAGAAACTTATATTATTTATACGTGGGAAAGCCATATCTGGGGCCCCGAGTATAAGAGG
GACTAGTCAGTTTCCAAATCCCCCGATTATAATGGGTATTACTATAAAGAAAATTATAAT
GAAGGCGTGAGCGGTAACAACTACATTGTAAATTTGGTCATCCCCAATTAGGCTACCAGG
CTGTCCTAATTCTGCTCGA??????????????????????????????
>86
????????????????????????????????GATCGGTTAATAATATAGTAATAGCTCC
AGCTAAAACTGGTAATGAAAGTAAAAGAAGAAGAGCAGTAATAAAGACAGCTCATACGAA
TAAAGGAAGACGGTCTATTGTTATTCCTATACTTCGTATGTTAATAACTGTAGTTATGAA
ATTTACAGCACCTAAAATTGAAGAGACCCCAGCAAGATGCAAAGAAAAAATACCTAAGTC
TACTGAAGCCCCTGCGTGAGCAATACCAGCAGAAAGAGGAGGGTAGACAGTTCATCCTGT
CCCTACCCCTCTTTCTACTAATCCGCTAGAAAGTAGTAAAGTTAGAGAAGGAGGAAGTAT
TCAGAAACTTATATTATTTATACGTGGGAAAGCCATATCTGGGGCCCCGAGTATAAGAGG
GACTAGTCAGTTTCCAAATCCCCCGATTATAATGGGTATTACTATAAAGAAAATTATAAT
GAAGGCGTGAGCGGTAACAACTACATTGTAAATTTGGTCATCCCCAATTAGGCTACCAGG
CTGTCCTAATTCTGCTCGAATA???????????????????????????
>87
AGCAGGATCGAAAAAAGAAGTGTTTAAATTTCGATCGGTTAATAATATAGTAATAGCTCC
AGCTAAAACTGGTAATGAAAGTAAAAGAAGAAGAGCAGTAATAAAGACAGCTCATACGAA
TAAAGGAAGACGGTCTATTGTTATTCCTATACTTCGTATGTTAATAACTGTAGTTATGAA
ATTTACAGCCCCTAAAATTGAAGAGACCCCAGCAAGATGCAAAGAAAAAATACCTAAGTC
TACTGAAGCCCCTGCGTGAGCAATACCAGCAGAAAGAGGAGGGTAGACAGTTCATCCTGT
CCCTACCCCTCTTTCTACTAATCCGCTAGAAAGTAGTAAAGTTAGAGAAGGAGGAAGTAT
TCAGAAACTTATATTATTTATACGTGGGAAAGCCATATCTGGGGCCCCGAGTATAAGAGG
GACTAGTCAGTTTCCAAATCCCCCGATTATAATGGGTATTACTATAAAGAAAATTATAAT
GAAGGCGTGAGCGGTAACAACTACATTGTAAATTTGGTCATCCCCAATTAGGCTACCAGG
CTGTCCTAATTCTGCTCGAATAATTAATCTTAAAGAGGTTCCTACTATT
>88
??????????????????????????????TCGATCGGTTAATAATATAGTAATAGCTCC
AGCTAAAACTGGTAATGAAAGTAAAAGAAGAAGAGCAGTAATAAAGACAGCTCATACGAA
TAAAGGAAGACGGTCTATTGTTATTCCTATACTTCGTATGTTAATAACTGTAGTTATGAA
ATTTACAGCCCCTAAAATTGAAGAGACCCCAGCAAGATGCAAAGAAAAAATACCTAAGTC
TACTGAAGCCCCTGCGTGAGCAATACCAGCAGAAAGAGGAGGGTAGACAGTTCATCCTGT
CCCTACCCCTCTTTCTACTAATCCGCTAGAAAGTAGTAAAGTTAGAGAAGGAGGAAGTAT
TCAGAAACTTATATTATTTATACGTGGGAAAGCCATATCTGGGGCCCCGAGTATAAGAGG
GACTAGTCAGTTTCCAAATCCCCCGATTATAATGGGTATTACTATAAAGAAAATTATAAT
GAAGGCGTGAGCGGTAACAACTACATTGTAAATTTGGTCATCCCCAATTAGGCTACCAGG
CTGTCCTAATTCTGCTC????????????????????????????????
>89
????????????????????????????????GATCGGTTAATAATATAGTAATAGCTCC
AGCTAAAACTGGTAATGAAAGTAAAAGAAGAAGAGCAGTAATAAAGACAGCTCATACGAA
TAAAGGAAGACGGTCTATTGTTATTCCTATACTTCGTATGTTAATAACTGTAGTTATGAA
ATTTACAGCACCTAAAATTGAAGAGACCCCAGCAAGATGCAAAGAAAAAATACCTAAGTC
TACTGAAGCCCCTGCGTGAGCAATACCAGCAGAAAGAGGAGGGTAGACAGTTCATCCTGT
CCCTACCCCTCTTTCTACTAATCCGCTAGAAAGTAGTAAAGTTAGAGAAGGAGGAAGTAT
TCAGAAACTTATATTATTTATACGTGGGAAAGCCATATCTGGGGCCCCGAGTATAAGAGG
GACTAGTCAGTTTCCAAATCCCCCGATTATAATGGGTATTACTATAAAGAAAATTATAAT
GAAGGCGTGAGCGGTAACAACTACATTGTAAATTTGGTCATCCCCAATTAGGCTACCAGG
TTGTCCTAATTCTGCTCGAAT????????????????????????????
>90
AGCAGGGTCGAAGAAAGAAGTGTTTAGATTTCGATCAGTTAATAATATAGTAATAGCTCC
AGCTAAAACTGGTAATGAAAGTAAAAGAAGAAGAGCAGTAATAAAAACTGCTCATACGAA
TAGAGGTAGACGATCTATTGTTATTCCTATACTTCGTATATTAATAACTGTGGTTATGAA
GTTTACGGCACCTAAAATTGAAGAAACCCCTGCTAGATGTAAAGAAAAAATACCTAAATC
TACTGAAGCCCCTGCGTGGGCAATACCAGCAGAAAGAGGAGGGTAGACAGTTCATCCTGT
TCCTACTCCTCTTTCTACTAGTCCACTAGAAAGTAATAAAGTTAAAGAGGGAGGAAGTAT
TCAGAAACTCATATTATTTATTCGTGGGAAAGCTATATCTGGGGCCCCAAGCATAAGAGG
AACTAACCAGTTTCCAAACCCTCCAATTATGATAGGTATTACTATAAAGAAAATTATAAT
GAAGGCGTGAGCGGTAACAACTACATTGTAAATTTGGTCATCTCCAATTAAGCTACCGGG
TTGTCCTAGTTCTGCTCGAATAATTAATCTTAAAGAGGTTCCTACTATT
>91
?????????????????????????????????ATCAGTTAATAATATAGTAATAGCTCC
AGCTAAAACTGGTAATGAAAGTAAAAGAAGAAGAGCAGTAATAAAAACTGCTCATACGAA
TAGAGGTAGACGATCTATTGTTATTCCTATACTTCGTATATTAATAACTGTGGTTATGAA
GTTTACGGCACCTAAAATTGAAGAAACCCCTGCTAGATGTAAAGAAAAAATACCTAAATC
TACTGAAGCCCCTGCGTGGGCAATACCAGCAGAAAGAGGAGGGTAGACAGTTCATCCTGT
TCCTACTCCTCTTTCTACTAGTCCACTAGAAAGTAATAAAGTTAAAGAGGGAGGAAGTAT
TCAGAAACTCATATTATTTATTCGTGGGAAAGCTATATCTGGGGCCCCAAGCATAAGAGG
AACTAACCAGTTTCCAAACCCTCCAATTATGATAGGTATTACTATAAAGAAAATTATAAT
GAAGGCGTGAGCGGTAACAACTACATTGTAAATTTGGTCATCTCCAATTAAGCTACCGGG
TTGTCCTAGTTCTGCTCG???????????????????????????????
>92
???????????????????????????????????CAGTTAATAATATAGTAATAGCTCC
AGCTAAAACTGGTAATGAAAGTAAAAGAAGAAGAGCAGTAATAAAAACTGCTCATACGAA
TAGAGGTAGACGATCTATTGTTATTCCTATACTTCGTATATTAATAACTGTAGTTATGAA
GTTTACGGCACCTAAAATTGAAGAAACCCCTGCTAGATGTAAAGAAAAAATACCTAAATC
TACTGAAGCCCCTGCGTGGGCAATACCAGCAGAAAGAGGAGGGTAGACAGTTCATCCTGT
TCCTACTCCTCTTTCTACTAGTCCACTAGAAAGTAATAAAGTTAAAGAGGGAGGAAGTAT
TCAGAAACTCATATTATTTATTCGTGGGAAAGCTATATCTGGGGCCCCAAGCATAAGAGG
AACTAACCAGTTTCCAAACCCTCCAATTATGATAGGTATTACTATAAAGAAAATTATAAT
GAAGGCGTGAGCGGTAACAACTACATTGTAAATTTGGTCATCTCCAATTAAGCTACCGGG
TTGTCCTAGTTCTGCTCGAATAATTAAT?????????????????????
>93
??????????????????????????????TCGATCAGTTAATAATATAGTAATAGCTCC
AGCTAAAACTGGTAATGAAAGTAAAAGAAGAAGAGCAGTAATAAAAACTGCTCATACGAA
TAGAGGTAGACGATCTATTGTTATTCCTATACTTCGTATATTAATAACTGTGGTTATGAA
GTTTACGGCACCTAAAATTGAAGAAACCCCTGCTAGATGTAAAGAAAAAATACCTAAATC
TACTGAAGCCCCTGCGTGGGCAATACCAGCAGAAAGAGGAGGGTAGACAGTTCATCCTGT
TCCTACTCCTCTTTCTACTAGTCCACTAGAAAGTAATAAAGTTAAAGAGGGAGGAAGTAT
TCAGAAACTTATATTATTTATTCGTGGGAAAGCTATATCTGGGGCTCCAAGCATAAGAGG
AACTAACCAGTTTCCAAACCCTCCAATTATGATAGGTATTACTATAAAGAAAATTATAAT
GAAGGCGTGAGCGGTAACAACTACATTGTAAATTTGGTCATCTCCAATTAAGCTACCGGG
TTGTCCTAGTTCTGCTCGAATAATTAATC????????????????????
>95
?????????????????????????????????ATCAGTTAATAATATAGTAATAGCTCC
AGCTAAAACTGGTAATGAAAGTAAAAGAAGAAGAGCAGTAATAAAAACTGCTCATACGAA
TAGAGGTAGACGATCTATTGTTATTCCTATACTTCGTATATTAATAACTGTGGTTATGAA
GTTTACGGCACCTAAAATTGAAGAAACCCCTGCTAGATGTAAAGAAAAAATACCTAAATC
TACTGAAGCCCCTGCGTGGGCAATACCAGCAGAAAGAGGAGGGTAGACAGTTCATCCTGT
TCCTACTCCTCTTTCTACTAGTCCACTAGAAAGTAATAAAGTTAAAGAGGGAGGAAGTAT
TCAGAAACTCATATTATTTATTCGTGGGAAAGCTATATCTGGGGCCCCAAGCATAAGAGG
AACTAACCAGTTTCCAAACCCTCCAATTATGATAGGTATTACTATAAAGAAAATTATAAT
GAAGGCGTGAGCGGTAACAACTACATTGTAAATTTGGTCATCTCCAATTAAGCTACCGGG
TTGTCCTAGTTCTGCTCGA??????????????????????????????
>117
AGCAGGGTCGAAGAAAGAAGTGTTTAGATTTCGATCAGTTAATAATATAGTAATAGCTCC
AGCTAAAACTGGTAATGAAAGTAAAAGAAGAAGAGCAGTAATAAAAACTGCTCATACGAA
TAGAGGTAGACGATCTATTGTTATTCCTATACTTCGTATATTAATAACTGTGGTTATGAA
GTTTACGGCACCTAAAATTGAAGAAACCCCTGCTAGATGTAAAGAAAAAATACCTAAATC
TACTGAAGCCCCTGCGTGGGCAATACCAGCAGAAAGAGGAGGGTAGACAGTTCATCCTGT
TCCTACTCCTCTTTCTACTAGTCCACTAGAAAGTAATAAAGTTAAAGAGGGAGGAAGTAT
TCAGAAACTCATATTATTTATTCGTGGGAAAGCTATATCTGGGGCCCCAAGCATAAGAGG
AACTAACCAGTTTCCAAACCCTCCAATTATGATAGGTATTACTATAAAGAAAATTATAAT
GAAGGCGTGAGCGGTAACAACTACATTGTAAATTTGGTCATCTCCAATTAAGCTACCGGG
TTGTCCTAGTTCTGCTCGAATAATTAATCTTAAAGAGGTTCCTACTATT
>121
AGCAGGATCGAAGAAAGAAGTGTTTAAATTTCGATCAGTTAATAGTATAGTAATAGCTCC
AGCTAAAACTGGTAGTGAAAGTAAAAGAAGAAGAGCAGTAATAAAAACAGCTCATACGAA
TAAAGGAAGACGGTCTATTGTTATTCCTATACTTCGTATGTTAATAACTGTAGTTATGAA
ATTTACGGCACCTAAAATTGAAGAGACCCCAGCTAGATGTAAAGAGAAAATACCTAAATC
TACTGAAGCACCTGCGTGAGCAATACCAGCAGAAAGAGGAGGGTAGACAGTTCATCCTGT
CCCTACTCCTCTTTCTACTAATCCACTAGAAAGTAGTAAAGTTAGAGAAGGAGGAAGTAT
TCAGAAACTTATATTATTTATACGTGGGAAAGCTATATCTGGGGCTCCAAGTATAAGAGG
AACTAGTCAGTTTCCAAATCCCCCGATTATGATAGGTATTACTATAAAGAAAATTATAAT
GAAGGCGTGAGCGGTAACAACTACATTGTAAATTTGATCGTCCCCAATTAAACTACCAGG
TTGTCCTAGTTCTGCCCGAATAATTAATCTTAAAGAGGTCCCTACTATT
>122
AGCAGGATCGAAGAAAGAAGTGTTTAAATTTCGATCAGTTAATAGTATAGTAATAGCTCC
AGCTAAAACTGGTAGTGAAAGTAAAAGAAGAAGAGCAGTAATAAAAACAGCTCATACGAA
TAAAGGAAGACGGTCTATTGTTATTCCTATACTTCGTATGTTAATAACTGTAGTTATGAA
ATTTACGGCACCTAAAATTGAAGAGACCCCAGCTAGATGTAAAGAGAAAATACCTAAATC
TACTGAAGCACCTGCGTGAGCAATACCAGCAGAAAGAGGAGGGTAGACAGTTCATCCTGT
CCCTACTCCTCTTTCTACTAATCCACTAGAAAGTAGTAAAGTTAGAGAAGGAGGAAGTAT
TCAGAAACTTATATTATTTATACGTGGGAAAGCTATATCTGGGGCTCCAAGTATAAGAGG
AACTAGTCAGTTTCCAAATCCCCCGATTATGATAGGTATTACTATAAAGAAAATTATAAT
GAAGGCGTGAGCGGTAACAACTACATTGTAAATTTGATCGTCCCCAATTAAACTACCAGG
TTGTCCTAGTTCTGCCCGAATAATTAATCTTAAAGAGGTCCCTACTATT
>123
AGCAGGATCGAAGAAAGAAGTGTTTAAATTTCGATCAGTTAATAGTATAGTAATAGCTCC
AGCTAAAACTGGTAGTGAAAGTAAAAGAAGAAGAGCAGTAATAAAAACAGCTCATACGAA
TAAAGGAAGACGGTCTATTGTTATTCCTATACTTCGTATGTTAATAACTGTAGTTATGAA
ATTTACGGCACCTAAAATTGAAGAGACCCCAGCTAGATGTAAAGAGAAAATACCTAAATC
TACTGAAGCACCTGCGTGAGCAATACCAGCAGAAAGAGGAGGGTAGACAGTTCATCCTGT
CCCTACTCCTCTTTCTACTAATCCACTAGAAAGTAGTAAAGTTAGAGAAGGAGGAAGTAT
TCAGAAACTTATATTATTTATACGTGGGAAAGCTATATCTGGGGCTCCAAGTATAAGAGG
AACTAGTCAGTTTCCAAATCCCCCGATTATGATAGGTATTACTATAAAGAAAATTATAAT
GAAGGCGTGAGCGGTAACAACTACATTGTAAATTTGATCGTCCCCAATTAAACTACCAGG
TTGTCCTAGTTCTGCCCGAATAATTAATCTTAAAGAGGTCCCTACTATT
>124
AGCAGGATCGAAGAAAGAAGTGTTTAAATTTCGATCAGTTAATAGTATAGTAATAGCTCC
AGCTAAAACTGGTAGTGAAAGTAAAAGAAGAAGAGCAGTAATAAAAACAGCTCATACGAA
TAAAGGAAGACGGTCTATTGTTATTCCTATACTTCGTATGTTAATAACTGTAGTTATGAA
ATTTACGGCACCTAAAATTGAAGAGACCCCAGCTAGATGTAAAGAGAAAATACCTAAATC
TACTGAAGCACCTGCGTGAGCAATACCAGCAGAAAGAGGAGGGTAGACAGTTCATCCTGT
CCCTACTCCTCTTTCTACTAATCCACTAGAAAGTAGTAAAGTTAGAGAAGGAGGAAGTAT
TCAGAAACTTATATTATTTATACGTGGGAAAGCTATATCTGGGGCTCCAAGTATAAGAGG
AACTAGTCAGTTTCCAAATCCCCCGATTATGATAGGTATTACTATAAAGAAAATTATAAT
GAAGGCGTGAGCGGTAACAACTACATTGTAAATTTGATCGTCCCCAATTAAACTACCAGG
TTGTCCTAGTTCTGCCCGAATAATTAATCTTAAAGAGGTCCCTACTATT
>128
GGCTGGATCGAAGAAAGATGTATTTAAGTTTCGGTCAGTTAGTAGCATTGTAATTGCTCC
TGCTAATACCGGTAGAGAAAGTAATAATAAAAGAGCAGTAATGAAAACAGCTCATACAAA
AAGAGGAAGACGGTCTATTGTTATACCAACACTTCGTATATTAATAACTGTTGTTATAAA
ATTTACTGCCCCTAAGATTGAAGAAACTCCAGCCAAGTGGAGTGAAAAAATACCTAAATC
AACAGAGGCTCCGGCATGGGCGATCCCTGCTGATAAAGGAGGGTAAACAGTTCATCCTGT
CCCTACTCCTCTTTCAACAAGTCCACTTGATAAAAGTAAAGTTAGGGAAGGAGGAAGCAG
TCAAAATCTTATATTATTTATACGTGGGAATGCTATATCTGGGGCTCCTAATATAAGGGG
AACAAGTCAGTTTCCAAACCCTCCAATCATGATTGGCATTACCATGAAGAAAATTATAAT
AAAAGCGTGAGCTGTGACTACTACATTATAAATTTGGTCATCTCCAATTAAACTCCCAGG
TTGCCCTAGTTCTGTTCGGATAATTAATCTTAATGAAGTTCCAACTATA
>129
AGCAGGATCGAAGAAAGAAGTGTTTAAATTTCGATCAGTTAATAGTATAGTAATAGCTCC
AGCTAAAACTGGTAGTGAAAGTAAAAGAAGAAGAGCAGTAATAAAAACAGCTCATACGAA
TAAAGGAAGACGGTCTATTGTTATTCCTATACTTCGTATGTTAATAACTGTAGTTATGAA
ATTTACGGCACCTAAAATTGAAGAGACCCCAGCTAGATGTAAAGAGAAAATACCTAAATC
TACTGAAGCACCTGCGTGAGCAATACCAGCAGAAAGAGGAGGGTAGACAGTTCATCCTGT
CCCTACTCCTCTTTCTACTAATCCACTAGAAAGTAGTAAAGTTAGAGAAGGAGGAAGTAT
TCAGAAACTTATATTATTTATACGTGGGAAAGCTATATCTGGGGCTCCAAGTATAAGAGG
AACTAGTCAGTTTCCAAATCCCCCGATTATGATAGGTATTACTATAAAGAAAATTATAAT
GAAGGCGTGAGCGGTAACAACTACATTGTAAATTTGATCGTCCCCAATTAAACTACCAGG
TTGTCCTAGTTCTGCCCGAATAATTAATCTTAAAGAGGTCCCTACTATT
>130
AGCAGGATCGAAGAAAGAAGTGTTTAAATTTCGATCAGTTAATAGTATAGTAATAGCTCC
AGCTAAAACTGGTAGTGAAAGTAAAAGAAGAAGAGCAGTAATAAAAACAGCTCATACGAA
TAAAGGAAGACGGTCTATTGTTATTCCTATACTTCGTATGTTAATAACTGTAGTTATGAA
ATTTACGGCACCTAAAATTGAAGAGACCCCAGCTAGATGTAAAGAGAAAATACCTAAATC
TACTGAAGCACCTGCGTGAGCAATACCAGCAGAAAGAGGAGGGTAGACAGTTCATCCTGT
CCCTACTCCTCTTTCTACTAATCCACTAGAAAGTAGTAAAGTTAGAGAAGGAGGAAGTAT
TCAGAAACTTATATTATTTATACGTGGGAAAGCTATATCTGGGGCTCCAAGTATAAGAGG
AACTAGTCAGTTTCCAAATCCCCCGATTATGATAGGTATTACTATAAAGAAAATTATAAT
GAAGGCGTGAGCGGTAACAACTACATTGTAAATTTGATCGTCCCCAATTAAACTACCAGG
TTGTCCTAGTTCTGCCCGAATAATTAATCTTAAAGAGGTCCCTACTATT
>131
GGCTGGATCGAAGAAAGATGTATTTAAGTTTCGGTCAGTTAGTAGCATTGTAATTGCTCC
TGCTAATACCGGTAGAGAAAGTAATAATAAAAGAGCAGTAATGAAAACAGCTCATACAAA
AAGAGGAAGACGGTCTATTGTTATACCAACACTTCGTATATTAATAACTGTTGTTATAAA
ATTTACTGCCCCTAAGATTGAAGAAACTCCAGCCAAGTGGAGTGAAAAAATACCTAAATC
AACAGAGGCTCCGGCATGGGCGATCCCTGCTGATAAAGGAGGGTAAACAGTTCATCCTGT
CCCTACTCCTCTTTCAACAAGTCCACTTGATAAAAGTAAAGTTAGGGAAGGAGGAAGCAG
TCAAAATCTTATATTATTTATACGTGGGAATGCTATATCTGGGGCTCCTAATATAAGGGG
AACAAGTCAGTTTCCAAACCCTCCAATCATGATTGGCATTACCATGAAGAAAATTATAAT
AAAAGCGTGAGCTGTGACTACTACATTATAAATTTGGTCATCTCCAATTAAACTCCCAGG
TTGCCCTAGTTCTGTTCGGATAATTAATCTTAATGAAGTTCCAACTATA
>132
GGCTGGATCGAAGAAAGATGTATTTAAGTTTCGGTCAGTTAGCAGCATTGTAATTGCTCC
TGCTAATACCGGTAGAGAAAGTAATAATAAAAGAGCAGTAATGAAAACAGCTCATACAAA
AAGAGGAAGACGGTCTATTGTTATACCAACACTTCGTATATTAATAACTGTTGTTATAAA
ATTTACTGCTCCTAAGATTGAAGAAACTCCAGCCAAGTGGAGTGAAAAAATACCTAAATC
AACAGAGGCTCCGGCATGGGCGATCCCTGCTGATAAAGGAGGGTAAACAGTTCATCCTGT
CCCTACTCCTCTTTCAACAAGTCCACTTGATAAAAGTAAAGTTAGGGAAGGAGGAAGCAG
TCAAAATCTTATATTATTTATACGTGGGAATGCTATATCTGGGGCTCCTAATATAAGGGG
AACAAGTCAGTTTCCAAACCCTCCAATCATGATTGGCATTACCATGAAGAAAATTATAAT
AAAAGCGTGAGCTGTGACTACTACATTATAAATTTGGTCATCTCCAATTAAACTCCCAGG
TTGCCCTAGTTCTGTTCGGATAATTAATCTTAATGAAGTTCCAACTATA
>133
AGCAGGATCGAAGAAAGAAGTGTTTAAATTTCGATCAGTTAATAGTATAGTAATAGCTCC
AGCTAAAACTGGTAGTGAAAGTAAAAGAAGAAGAGCAGTAATAAAAACAGCTCATACGAA
TAAAGGAAGACGGTCTATTGTTATTCCTATACTTCGTATGTTAATAACTGTAGTTATGAA
ATTTACGGCACCTAAAATTGAAGAGACCCCAGCTAGATGTAAAGAGAAAATACCTAAATC
TACTGAAGCACCTGCGTGAGCAATACCAGCAGAAAGAGGAGGGTAGACAGTTCATCCTGT
CCCTACTCCTCTTTCTACTAATCCACTAGAAAGTAGTAAAGTTAGAGAAGGAGGAAGTAT
TCAGAAACTTATATTATTTATACGTGGGAAAGCTATATCTGGGGCTCCAAGTATAAGAGG
AACTAGTCAGTTTCCAAATCCCCCGATTATGATAGGTATTACTATAAAGAAAATTATAAT
GAAGGCGTGAGCGGTAACAACTACATTGTAAATTTGATCGTCCCCAATTAAACTACCAGG
TTGTCCTAGTTCTGCCCGAATAATTAATCTTAAAGAGGTCCCTACTATT
>134
AGCAGGATCGAAGAAAGAAGTGTTTAAATTTCGATCAGTTAATAGTATAGTAATAGCTCC
AGCTAAAACTGGTAGTGAAAGTAAAAGAAGAAGAGCAGTAATAAAAACAGCTCATACGAA
TAAAGGAAGACGGTCTATTGTTATTCCTATACTTCGTATGTTAATAACTGTAGTTATGAA
ATTTACGGCACCTAAAATTGAAGAGACCCCAGCTAGATGTAAAGAGAAAATACCTAAATC
TACTGAAGCACCTGCGTGAGCAATACCAGCAGAAAGAGGAGGGTAGACAGTTCATCCTGT
CCCTACTCCTCTTTCTACTAATCCACTAGAAAGTAGTAAAGTTAGAGAAGGAGGAAGTAT
TCAGAAACTTATATTATTTATACGTGGGAAAGCTATATCTGGGGCTCCAAGTATAAGAGG
AACTAGTCAGTTTCCAAATCCCCCGATTATGATAGGTATTACTATAAAGAAAATTATAAT
GAAGGCGTGAGCGGTAACAACTACATTGTAAATTTGATCGTCCCCAATTAAACTACCAGG
TTGTCCTAGTTCTGCCCGAATAATTAATCTTAAAGAGGTCCCTACTATT
>135
AGCAGGGTCGAAGAAAGAAGTGTTTAGATTTCGATCAGTTAATAATATAGTAATAGCTCC
AGCTAAAACTGGTAATGAAAGTAAAAGAAGAAGAGCAGTAATAAAAACTGCTCATACGAA
TAGAGGTAGACGATCTATTGTTATTCCTATACTTCGTATATTAATAACTGTGGTTATGAA
GTTTACGGCACCTAAAATTGAAGAAACCCCTGCTAGATGTAAAGAAAAAATACCTAAATC
TACTGAAGCCCCTGCGTGGGCAATACCAGCAGAAAGAGGAGGGTAGACAGTTCATCCTGT
TCCTACTCCTCTTTCTACTAGTCCACTAGAAAGTAATAAAGTTAAAGAGGGAGGAAGTAT
TCAGAAACTTATATTATTTATTCGTGGGAAAGCTATATCTGGGGCTCCAAGCATAAGAGG
AACTAACCAGTTTCCAAACCCTCCAATTATGATAGGTATTACTATAAAGAAAATTATAAT
GAAGGCGTGAGCGGTAACAACTACATTGTAAATTTGGTCATCTCCAATTAAGCTACCGGG
TTGTCCTAGTTCTGCTCGAATAATTAATCTTAAAGAGGTTCCTACTATT
>136
AGCAGGGTCGAAGAAAGAAGTGTTTAGATTTCGATCAGTTAATAATATAGTAATAGCTCC
AGCTAAAACTGGTAATGAAAGTAAAAGAAGAAGAGCAGTAATAAAAACTGCTCATACGAA
TAGAGGTAGACGATCTATTGTTATTCCTATACTTCGTATATTAATAACTGTGGTTATGAA
GTTTACGGCACCTAAAATTGAAGAAACCCCTGCTAGATGTAAAGAAAAAATACCTAAATC
TACTGAAGCCCCTGCGTGGGCAATACCAGCAGAAAGAGGAGGGTAGACAGTTCATCCTGT
TCCTACTCCTCTTTCTACTAGTCCACTAGAAAGTAATAAAGTTAAAGAGGGAGGAAGTAT
TCAGAAACTCATATTATTTATTCGTGGGAAAGCTATATCTGGGGCCCCTAGCATAAGAGG
AACTAACCAGTTTCCAAACCCTCCAATTATGATAGGTATTACTATAAAGAAAATTATAAT
GAAGGCGTGAGCGGTAACAACTACATTGTAAATTTGGTCATCTCCAATTAAGCTACCGGG
TTGTCCTAGTTCTGCTCGAATAATTAATCTTAAAGAGGTTCCTACTATT
>137
AGCAGGGTCGAAGAAAGAAGTGTTTAGATTTCGATCAGTTAATAATATAGTAATAGCCCC
AGCTAAAACTGGTAATGAAAGTAAAAGAAGAAGAGCAGTAATAAAAACTGCTCATACGAA
TAGAGGTAGACGATCTATTGTTATTCCTATACTTCGTATATTAATAACTGTGGTTATGAA
GTTTACGGCACCTAAAATTGAAGAAACCCCTGCTAGATGTAAAGAAAAAATACCTAAATC
TACTGAAGCCCCTGCGTGGGCAATACCAGCAGAAAGAGGAGGGTAGACAGTTCATCCTGT
TCCTACTCCTCTTTCTACTAGTCCACTAGAAAGTAATAAAGTTAAAGAGGGAGGAAGTAT
TCAGAAACTTATATTATTTATTCGTGGGAAAGCTATATCTGGGGCTCCAAGCATAAGAGG
AACTAACCAGTTTCCAAACCCTCCAATTATGATAGGTATTACTATAAAGAAAATTATAAT
GAAGGCGTGAGCGGTAACAACTACATTGTAAATTTGGTCATCTCCAATTAAGCTACCGGG
TTGTCCTAGTTCTGCTCGAATAATTAATCTTAAAGAGGTTCCTACTATT
>138
AGCAGGGTCGAAGAAAGAAGTGTTTAGATTTCGATCAGTTAATAATATAGTAATAGCTCC
AGCTAAAACTGGTAATGAAAGTAAAAGAAGAAGAGCAGTAATAAAAACTGCTCATACGAA
TAGAGGTAGACGATCTATTGTTATTCCTATACTTCGTATATTAATAACTGTGGTTATGAA
GTTTACGGCACCTAAAATTGAAGAAACCCCTGCTAGATGTAAAGAAAAAATACCTAAATC
TACTGAAGCCCCTGCGTGGGCAATACCAGCAGAAAGAGGAGGGTAGACAGTTCATCCTGT
TCCTACTCCTCTTTCTACTAGTCCACTAGAAAGTAATAAAGTTAAAGAGGGAGGAAGTAT
TCAGAAACTCATATTATTTATTCGTGGGAAAGCTATATCTGGGGCCCCAAGCATAAGAGG
AACTAACCAGTTTCCAAACCCCCCAATTATGATAGGTATTACTATAAAGAAAATTATAAT
GAAGGCGTGAGCGGTAACAACTACATTGTAAATTTGGTCATCTCCAATTAAGCTACCGGG
TTGTCCTAGTTCTGCTCGAATAATTAATCTTAAAGAGGTTCCTACTATT
>139
AGCAGGGTCGAAGAAAGAAGTGTTTAGATTTCGATCAGTTAATAATATAGTAATAGCTCC
AGCTAAAACTGGTAATGAAAGTAAAAGAAGAAGAGCAGTAATAAAAACTGCTCATACGAA
TAGAGGTAGACGATCTATTGTTATTCCTATACTTCGTATATTAATAACTGTGGTTATGAA
GTTTACGGCACCTAAAATTGAAGAAACCCCTGCTAGATGTAAAGAAAAAATACCTAAATC
TACTGAAGCCCCTGCGTGGGCAATACCAGCAGAAAGAGGAGGGTAGACAGTTCATCCTGT
TCCTACTCCTCTTTCTACTAGTCCACTAGAAAGTAATAAAGTTAAAGAGGGAGGAAGTAT
TCAGAAACTCATATTATTTATTCGTGGGAAAGCTATATCTGGGGCCCCAAGCATAAGAGG
AACTAACCAGTTTCCAAACCCCCCAATTATGATAGGTATTACTATAAAGAAAATTATAAT
GAAGGCGTGAGCGGTAACAACTACATTGTAAATTTGGTCATCTCCAATTAAGCTACCGGG
TTGTCCTAGTTCTGCTCGAATAATTAATCTTAAAGAGGTTCCTACTATT
>140
AGCAGGGTCGAAGAAAGAAGTGTTTAGATTTCGATCAGTTAATAATATAGTAATAGCTCC
AGCTAAAACTGGTAATGAAAGTAAAAGAAGAAGAGCAGTAATAAAAACTGCTCATACGAA
TAGAGGTAGACGATCTATTGTTATTCCTATACTTCGTATATTAATAACTGTGGTTATGAA
GTTTACGGCACCTAAAATTGAAGAAACCCCTGCTAGATGTAAAGAAAAAATACCTAAATC
TACTGAAGCCCCTGCGTGGGCAATACCAGCAGAAAGAGGAGGGTAGACAGTTCATCCTGT
TCCTACTCCTCTTTCTACTAGTCCACTAGAAAGTAATAAAGTTAAAGAGGGAGGAAGTAT
TCAGAAACTCATATTATTTATTCGTGGGAAAGCTATATCTGGGGCCCCAAGCATAAGAGG
AACTAACCAGTTTCCAAACCCTCCAATTATGATAGGTATTACTATAAAGAAAATTATAAT
GAAGGCGTGAGCGGTAACAACTACATTGTAAATTTGGTCATCTCCAATTAAGCTACCGGG
TTGTCCTAGTTCTGCTCGAATAATTAATCTTAAAGAGGTTCCTACTATT
>141
AGCAGGGTCGAAGAAAGAAGTGTTTAGATTTCGATCAGTTAATAATATAGTAATAGCTCC
AGCTAAAACTGGTAATGAAAGTAAAAGAAGAAGAGCAGTAATAAAAACTGCTCATACGAA
TAGAGGTAGACGATCTATTGTTATTCCTATACTTCGTATATTAATAACTGTGGTTATGAA
GTTTACGGCACCTAAAATTGAAGAAACCCCTGCTAGATGTAAAGAAAAAATACCTAAATC
TACTGAAGCCCCTGCGTGGGCAATACCAGCAGAAAGAGGAGGGTAGACAGTTCATCCTGT
TCCTACTCCTCTTTCTACTAGTCCACTAGAAAGTAATAAAGTTAAAGAGGGAGGAAGTAT
TCAGAAACTCATATTATTTATTCGTGGGAAAGCTATATCTGGGGCCCCAAGCATAAGAGG
AACTAACCAGTTTCCAAACCCCCCAATTATGATAGGTATTACTATAAAGAAAATTATAAT
GAAGGCGTGAGCGGTAACAACTACATTGTAAATTTGGTCATCTCCAATTAAGCTACCGGG
TTGTCCTAGTTCTGCTCGAATAATTAATCTTAAAGAGGTTCCTACTATT
>142
AGCAGGGTCGAAGAAAGAAGTGTTTAGATTTCGATCAGTTAATAATATAGTAATAGCTCC
AGCTAAAACTGGTAATGAAAGTAAAAGAAGAAGAGCAGTAATAAAAACTGCTCATACGAA
TAGAGGTAGACGATCTATTGTTATTCCTATACTTCGTATATTAATAACTGTGGTTATGAA
GTTTACGGCACCTAAAATTGAAGAAACCCCTGCTAGATGTAAAGAAAAAATACCTAAATC
TACTGAAGCCCCTGCGTGGGCAATACCAGCAGAAAGAGGAGGGTAGACAGTTCATCCTGT
TCCTACTCCTCTTTCTACTAGTCCACTAGAAAGTAATAAAGTTAAAGAGGGAGGAAGTAT
TCAGAAACTCATATTATTTATTCGTGGGAAAGCTATATCTGGGGCCCCAAGCATAAGAGG
AACTAACCAGTTTCCAAACCCTCCAATTATGATAGGTATTACTATAAAGAAAATTATAAT
GAAGGCGTGAGCGGTAACAACTACATTGTAAATTTGGTCATCTCCAATTAAGCTACCGGG
TTGTCCTAGTTCTGCTCGAATAATTAATCTTAAAGAGGTTCCTACTATT
>144
?????????????????????GTTTAGGTTTCGGTCGGTCAGTAACATTGTAATCGCCCC
TGCTAAAACCGGTAAAGACAGGAGCAATAGTAGGGCTGTAATGAATACGGCTCATACGAA
TAGTGGTAGTCGGTCTATTGTTATACCTACTCTTCGTATATTGATAACTGTTGTTATGAA
GTTTACAGCACCTAGGATTGATGAGACACCGGCTAAATGTAAAGAAAAGATTCCCAAATC
TACTGAGGCTCCGGCGTGGGCAATTCCAGCTGCTAAAGGAGGGTATACTGTTCATCCCGT
CCCTACTCCTCTCTCTACTATTCCTCTTGAGAGTAGGAGTGTTAAAGAAGGTGGTAATAG
TCAAAATCTTATATTATTTATTCGAGGAAAGGCTATATCTGGGGCTCCTAATATTAGTGG
GACTAGTCAGTTTCCAAATCCTCCAATTATAATTGGTATAACTATAAAGAAAATTATAAT
GAAAGCATGGGCTGTTACTACTACGTTATAAATTTGATCGTCTCCAATTAATCTTCCTGG
CTGTCCTAATTCAGCACGAATAATTAGTCTTAAGGA?????????????
>145
???????????????????????????GTTTCGGTCGGTCAGTAACATTGTAATTGCTCC
TGCTAAAACCGGTAAAGACAGGAGCAATAGTAGGGCTGTAATGAATACGGCTCATACAAA
TAGCGGTAGTCGATCTATTGTTATACCTACTCTTCGTATATTGATAACTGTTGTTATGAA
GTTTACAGCACCTAGGATTGATGAGACACCGGCTAAATGTAAAGAAAAGATCCCCAAATC
TACTGAGGCTCCGGCGTGGGCAATTCCAGCTGCTAAAGGAGGGTACACTGTTCATCCCGT
CCCTACTCCTCTCTCTACTATTCCTCTTGAGAGTAGGAGTGTTAAAGAGGGTGGTAATAG
TCAAAATCTTATATTATTTATTCGAGGAAAGGCTATGTCTGGGGCTCCCAATATTAGTGG
GACTAGTCAGTTTCCAAATCCTCCAATTATAATTGGTATAACTATAAAGAAAATTATAAT
GAAAGCGTGGGCTGTTACTACTACGTTATAAATTTGATCGTCTCCAATTAATCTTCCTGG
CTGTCCTAATTCAGCACGAATAATT????????????????????????
